# Supplementary material for: Predicting location emotions of users considering multidimensional spatio-temporal dependencies
Source: Front Psychol. 2025 Oct 8;16:1641623. doi: 10.3389/fpsyg.2025.1641623 (PMC12540485; doi:10.3389/fpsyg.2025.1641623)
Supplement: Supplementary file 1 [file Supplementary_file_1.zip]

Archive with 3 entries (3 files):
- sample_data.csv
- train.py
- model.py
