# Supplementary material for: Predicting location emotions of users considering multidimensional spatio-temporal dependencies
Source: Front Psychol. 2025 Oct 8;16:1641623. doi: 10.3389/fpsyg.2025.1641623 (PMC12540485; doi:10.3389/fpsyg.2025.1641623)
Supplement: Supplementary file 1 [file Supplementary_file_1.zip › sample_data.csv]

time	y	x	uid	quadrant
1572367417	30.58436	114.29857	1002158161	0
1583398110	30.34636	114.31641	1002158161	3
1584810369	30.34653	114.31642	1002158161	2
1585805856	30.34993	114.31764	1002158161	3
1586596365	30.34645	114.31616	1002158161	2
1587201116	30.35144	114.3244	1002158161	3
1589100721	30.59601	114.38565	1002158161	3
1589985938	30.61277	114.40021	1002158161	0
1590217061	30.59655	114.38525	1002158161	0
1590407572	30.61212	114.39733	1002158161	0
1535854000	30.5067	114.3962	1002222932	3
1536121286	30.5067	114.3962	1002222932	0
1536333597	30.5067	114.3962	1002222932	0
1538273535	30.5067	114.3962	1002222932	3
1538796453	30.5067	114.3962	1002222932	0
1538966932	30.5067	114.3962	1002222932	3
1539417869	30.5067	114.3962	1002222932	3
1540088081	30.5067	114.3962	1002222932	0
1540462999	30.5067	114.3962	1002222932	3
1544929294	30.5067	114.3962	1002222932	1
1545015123	30.5067	114.3962	1002222932	0
1547781454	30.5067	114.3962	1002222932	3
1551072343	30.5067	114.3962	1002222932	0
1552877023	30.5067	114.3962	1002222932	3
1554895009	30.5067	114.3962	1002222932	3
1555129792	30.5067	114.3962	1002222932	3
1556677879	30.5067	114.3962	1002222932	3
1556883624	30.5067	114.3962	1002222932	1
1558498496	30.53749	114.33314	1002222932	3
1567833087	30.58894	114.34366	1002222932	1
1574590528	30.58894	114.34366	1002222932	1
1565891555	30.52806	114.33665	1002929594	0
1566707024	30.52361	114.33312	1002929594	3
1568471095	30.52208	114.33397	1002929594	0
1568796178	30.52202	114.33392	1002929594	2
1570432420	30.52108	114.36773	1002929594	0
1570527618	30.52237	114.33411	1002929594	2
1571219438	30.52103	114.36758	1002929594	0
1571237685	30.52192	114.33377	1002929594	3
1571985238	30.52108	114.36763	1002929594	3
1572276659	30.49556	114.38157	1002929594	3
1572600671	30.52107	114.36774	1002929594	0
1556417389	30.41646	114.31675	1002973157	0
1556948277	30.41646	114.31675	1002973157	3
1558263033	30.41646	114.31675	1002973157	0
1558316121	30.41646	114.31675	1002973157	3
1558456291	30.41646	114.31675	1002973157	0
1560081081	30.41646	114.31675	1002973157	0
1560523024	30.41688	114.31712	1002973157	3
1568908470	30.41688	114.31712	1002973157	3
1570761170	30.41688	114.31712	1002973157	2
1571765383	30.41688	114.31712	1002973157	0
1573207905	30.41688	114.31712	1002973157	0
1573360247	30.41688	114.31712	1002973157	3
1575405965	30.41688	114.31712	1002973157	3
1575455425	30.41688	114.31712	1002973157	3
1575891391	30.41688	114.31712	1002973157	3
1575911087	30.41688	114.31712	1002973157	0
1577820850	30.58079	114.27015	1002973157	3
1601937180	30.41688	114.31712	1002973157	2
1603059194	30.41688	114.31712	1002973157	1
1603637134	30.41688	114.31712	1002973157	3
1604100361	30.41688	114.31712	1002973157	2
1604173640	30.41688	114.31712	1002973157	1
1604235893	30.41688	114.31712	1002973157	3
1604836748	30.41688	114.31712	1002973157	3
1605501294	30.41688	114.31712	1002973157	0
1606258974	30.41688	114.31712	1002973157	0
1606584619	30.41688	114.31712	1002973157	0
1543831770	30.57753	114.29842	1003094382	3
1544256799	30.57753	114.29842	1003094382	1
1552296935	30.61685	114.32297	1003094382	3
1553252479	30.57753	114.29842	1003094382	0
1554013657	30.57753	114.29842	1003094382	3
1555065956	30.57753	114.29842	1003094382	0
1555067065	30.57753	114.29842	1003094382	3
1556723307	30.60922	114.3077	1003094382	3
1559031460	30.57753	114.29842	1003094382	3
1560052629	30.57753	114.29842	1003094382	0
1560052946	30.57753	114.29842	1003094382	1
1560265928	30.58522	114.28656	1003094382	0
1560315893	30.57753	114.29842	1003094382	3
1561290895	30.57753	114.29842	1003094382	1
1561447536	30.57753	114.29842	1003094382	0
1565511344	30.57753	114.29842	1003094382	1
1565678265	30.57753	114.29842	1003094382	3
1572942758	30.58522	114.28656	1003094382	0
1572942853	30.58522	114.28656	1003094382	3
1558974435	30.44148	114.29582	1003540461	0
1559232360	30.44148	114.29582	1003540461	0
1560185520	30.44148	114.29582	1003540461	3
1561044448	30.44148	114.29582	1003540461	0
1561976308	30.44148	114.29582	1003540461	2
1562177542	30.44148	114.29582	1003540461	0
1567658794	30.36028	114.32524	1003540461	0
1574185579	30.42232	114.30932	1003540461	3
1574253560	30.44148	114.29582	1003540461	3
1574444150	30.42232	114.30932	1003540461	0
1574962352	30.44148	114.29582	1003540461	0
1575133682	30.44148	114.29582	1003540461	0
1576342556	30.44148	114.29582	1003540461	0
1578147481	30.42232	114.30932	1003540461	3
1520273390	30.77432	114.21735	1004842704	3
1534143183	30.61107	114.42583	1004842704	0
1535770532	30.61685	114.32297	1004842704	3
1559490363	30.60725	114.31047	1004842704	0
1559624196	30.504	114.2444	1004842704	1
1566739337	30.57753	114.29842	1004842704	3
1595497075	30.67104	114.27822	1004842704	0
1599318256	30.66811	114.27957	1004842704	0
1600229874	30.56464	114.37349	1004842704	3
1600690088	30.59864	114.25031	1004842704	3
1600937233	30.59392	114.3938	1004842704	3
1543316547	30.55349	114.4076	1005468092	0
1554549923	30.5864	114.28835	1005468092	1
1555085873	30.49731	114.39076	1005468092	1
1560788485	30.57172	114.31959	1005468092	3
1568477592	30.53625	114.40915	1005468092	0
1573311673	30.59428	114.39471	1005468092	0
1573992984	30.5747	114.31966	1005468092	3
1575776839	30.57312	114.32212	1005468092	0
1575854813	30.57919	114.26631	1005468092	0
1576055338	30.5793	114.26638	1005468092	0
1577115315	30.57387	114.32215	1005468092	1
1603613578	30.51878	114.44794	1005468092	0
1533306571	30.5958	114.39601	1006345103	2
1553334723	30.60298	114.28915	1006345103	1
1562354123	30.58655	114.35184	1006345103	3
1563376043	30.5835	114.3527	1006345103	3
1565537368	30.58655	114.35184	1006345103	3
1568132343	30.58613	114.34948	1006345103	3
1569676936	30.51297	114.38501	1006345103	0
1572175078	30.57447	114.32412	1006345103	3
1573262906	30.57072	114.29246	1006345103	0
1574350768	30.58655	114.35184	1006345103	1
1586058941	30.46803	114.42664	1006345103	0
1589120254	30.58735	114.34779	1006345103	3
1593532857	30.61853	114.22492	1006345103	3
1593587007	30.50857	114.17455	1006345103	0
1596805990	30.58835	114.343	1006345103	2
1597884032	30.5872	114.35089	1006345103	3
1601981260	30.5872	114.35089	1006345103	3
1602413908	30.5835	114.3527	1006345103	0
1604321836	30.5835	114.3527	1006345103	3
1605003652	30.58922	114.30073	1006345103	1
1605286488	30.5872	114.35089	1006345103	0
1605586310	30.57794	114.37778	1006345103	0
1606475733	30.55584	114.33733	1006345103	3
1608912670	30.5053	114.40282	1006345103	0
1577801825	30.49679	114.32843	1007422940	3
1579633264	30.49685	114.32834	1007422940	1
1579633446	30.49685	114.32834	1007422940	3
1580892761	30.49692	114.32839	1007422940	3
1581088026	30.49688	114.32834	1007422940	0
1582877983	30.49676	114.32836	1007422940	0
1583219852	30.49508	114.32787	1007422940	2
1584048287	30.49508	114.32787	1007422940	3
1584380084	30.49508	114.32787	1007422940	3
1584520973	30.49508	114.32787	1007422940	3
1584857420	30.49508	114.32787	1007422940	3
1584938730	30.49508	114.32787	1007422940	0
1586449338	30.49508	114.32787	1007422940	0
1586689587	30.49508	114.32787	1007422940	0
1587052868	30.49508	114.32787	1007422940	3
1587083231	30.57753	114.29842	1007422940	3
1587527885	30.49613	114.36892	1007422940	2
1587901154	30.49508	114.32787	1007422940	0
1588095781	30.49508	114.32787	1007422940	1
1588201674	30.49508	114.32787	1007422940	3
1588275389	30.49678	114.32841	1007422940	3
1588329196	30.55128	114.49042	1007422940	3
1588725618	30.4933	114.33683	1007422940	1
1588819497	30.50944	114.35004	1007422940	0
1588856551	30.49508	114.32787	1007422940	1
1589155852	30.49508	114.32787	1007422940	0
1589264448	30.62756	114.30533	1007422940	1
1589327867	30.49508	114.32787	1007422940	0
1589943771	30.60816	114.19545	1007422940	0
1590237826	30.49508	114.32787	1007422940	2
1590750993	30.49508	114.32787	1007422940	0
1590862315	30.49508	114.32787	1007422940	3
1591274687	30.49508	114.32787	1007422940	0
1591460303	30.49508	114.32787	1007422940	0
1592137384	30.49508	114.32787	1007422940	3
1592177163	30.4948	114.33231	1007422940	3
1592489743	30.49508	114.32787	1007422940	0
1592871098	30.5309	114.32614	1007422940	0
1580896158	30.69634	114.41299	1008064477	3
1581562678	30.69492	114.41519	1008064477	3
1583047960	30.69642	114.41293	1008064477	0
1584599699	30.69648	114.41322	1008064477	0
1585880521	30.6294	114.24843	1008064477	0
1586066995	30.62965	114.24878	1008064477	1
1586138499	30.62953	114.24896	1008064477	3
1586344272	30.62946	114.24853	1008064477	0
1588349209	30.5475	114.19165	1008064477	0
1588610757	30.62946	114.24866	1008064477	0
1589695501	30.65889	114.27353	1008064477	0
1591528436	30.54779	114.1917	1008064477	3
1601890130	30.6026	114.2831	1008064477	3
1586857173	30.59682	114.22003	1008566254	0
1586958729	30.61203	114.30804	1008566254	0
1588290858	30.59588	114.24673	1008566254	3
1591799907	30.55778	114.34002	1008566254	0
1592978857	30.59631	114.22046	1008566254	3
1593096551	30.58547	114.22817	1008566254	0
1594648136	30.59725	114.21985	1008566254	3
1600777939	30.51394	114.37247	1008566254	1
1602158961	30.63137	114.21729	1008566254	0
1603001330	30.61789	114.2956	1008566254	3
1608820973	30.58094	114.27067	1008566254	0
1569493959	30.53625	114.40915	1008957097	3
1574938137	30.58219	114.29783	1008957097	0
1575211777	30.55904	114.26643	1008957097	0
1575822070	30.59348	114.29809	1008957097	2
1576423165	30.5849	114.28385	1008957097	3
1585254573	30.59126	114.29628	1008957097	0
1585747261	30.59422	114.29676	1008957097	3
1586271784	30.61685	114.32297	1008957097	1
1586426246	30.57938	114.29089	1008957097	0
1587823552	30.36032	114.29506	1008957097	2
1589360352	30.59076	114.33414	1008957097	3
1604244445	30.58522	114.28656	1008957097	0
1576834066	30.53449	114.30327	1009240325	2
1580182770	30.52153	114.31558	1009240325	0
1580949125	30.51415	114.31636	1009240325	1
1581401474	30.50094	114.4098	1009240325	0
1581511067	30.52111	114.31522	1009240325	3
1581603180	30.52095	114.31534	1009240325	3
1582124774	30.5212	114.31548	1009240325	1
1582982255	30.59178	114.29179	1009240325	3
1583045432	30.52091	114.31551	1009240325	2
1583801593	30.51443	114.31602	1009240325	0
1587008111	30.51804	114.31531	1009240325	3
1590220348	30.52101	114.3153	1009240325	2
1590509889	30.57345	114.37397	1009240325	0
1591598358	30.61949	114.23314	1009240325	0
1565013191	30.55778	114.34002	1009523175	3
1565184344	30.50238	114.31694	1009523175	0
1566306004	30.50238	114.31694	1009523175	3
1568363397	30.51586	114.2497	1009523175	3
1568460782	30.50154	114.32634	1009523175	0
1571753874	30.50238	114.31694	1009523175	0
1579882208	30.50238	114.31694	1009523175	3
1580361587	30.50238	114.31694	1009523175	3
1580991801	30.50238	114.31694	1009523175	3
1581176752	30.50238	114.31694	1009523175	0
1581252492	30.50238	114.31694	1009523175	3
1581495552	30.50238	114.31694	1009523175	0
1584182560	30.50238	114.31694	1009523175	0
1584533605	30.50238	114.31694	1009523175	1
1584800674	30.50238	114.31694	1009523175	3
1585403641	30.50238	114.31694	1009523175	0
1585624965	30.50238	114.31694	1009523175	3
1586261688	30.50238	114.31694	1009523175	0
1598962885	30.50238	114.31694	1009523175	0
1601123980	30.50238	114.31694	1009523175	3
1601385489	30.50238	114.31694	1009523175	2
1580910244	30.58522	114.28656	1009634081	0
1583796827	30.58522	114.28656	1009634081	0
1586131363	30.58522	114.28656	1009634081	0
1586214915	30.58522	114.28656	1009634081	0
1587079693	30.58522	114.28656	1009634081	0
1587166802	30.58522	114.28656	1009634081	3
1588977948	30.58522	114.28656	1009634081	1
1590101792	30.58522	114.28656	1009634081	0
1591486374	30.58522	114.28656	1009634081	3
1595029205	30.58522	114.28656	1009634081	0
1600557030	30.58522	114.28656	1009634081	0
1601769072	30.58522	114.28656	1009634081	3
1602197532	30.58522	114.28656	1009634081	3
1602457502	30.58522	114.28656	1009634081	0
1603926661	30.58522	114.28656	1009634081	3
1604272130	30.58522	114.28656	1009634081	3
1604359859	30.58522	114.28656	1009634081	3
1604617616	30.58522	114.28656	1009634081	3
1604790524	30.58522	114.28656	1009634081	0
1605827589	30.58522	114.28656	1009634081	3
1608505992	30.58522	114.28656	1009634081	0
1608943533	30.58522	114.28656	1009634081	3
1567911497	30.5594	114.24302	1010163231	0
1574304498	30.65475	114.32355	1010163231	1
1576589335	30.6153	114.26565	1010163231	0
1577845412	30.65494	114.32359	1010163231	3
1583937660	30.65701	114.32453	1010163231	2
1586870181	30.61685	114.32297	1010163231	3
1588254595	30.6549	114.32365	1010163231	0
1588762682	30.65468	114.3237	1010163231	2
1590240158	30.65467	114.32355	1010163231	0
1590683828	30.655	114.3243	1010163231	0
1535351914	30.5618	114.20586	1010237237	3
1566383177	30.5958	114.39601	1010237237	3
1566614751	30.57312	114.25173	1010237237	0
1566729796	30.66169	114.33059	1010237237	3
1570005516	30.54462	114.3025	1010237237	3
1575025600	30.5018	114.174	1010237237	3
1575681570	30.54883	114.2945	1010237237	3
1583058820	30.57833	114.22385	1010237237	0
1585137182	30.57761	114.22257	1010237237	3
1585450277	30.57761	114.22257	1010237237	1
1590301454	30.56362	114.42705	1010237237	3
1591748101	30.54183	114.19453	1010237237	3
1592297745	30.67676	114.19026	1010237237	3
1593446737	30.57852	114.22394	1010237237	0
1593837918	30.34572	114.13481	1010237237	3
1594051233	30.57879	114.22408	1010237237	3
1594330711	30.54175	114.19472	1010237237	3
1594681364	30.58154	114.22508	1010237237	0
1597474459	30.47843	114.1801	1010237237	0
1597910396	30.5958	114.39601	1010237237	0
1598710328	30.57761	114.22257	1010237237	3
1557055708	30.48765	114.39978	1010683877	3
1564589856	30.48765	114.39978	1010683877	1
1567609359	30.48765	114.39978	1010683877	3
1568900978	30.5018	114.174	1010683877	0
1569436608	30.48765	114.39978	1010683877	3
1569550336	30.48765	114.39978	1010683877	3
1571176165	30.49545	114.39541	1010683877	0
1572710132	30.48765	114.39978	1010683877	0
1574258658	30.53439	114.30095	1010683877	0
1575385223	30.49525	114.39696	1010683877	2
1576315005	30.48765	114.39978	1010683877	3
1578197606	30.48765	114.39978	1010683877	3
1597659778	30.664	114.261	1010683877	1
1550486737	30.54244	114.4211	1010722072	3
1552711820	30.51228	114.2421	1010722072	0
1556767952	30.62587	114.26395	1010722072	0
1558760781	30.51926	114.43826	1010722072	3
1559914276	30.47179	114.40868	1010722072	0
1562910837	30.4937	114.41222	1010722072	0
1563252191	30.60274	114.25511	1010722072	3
1563254746	30.60274	114.25511	1010722072	0
1563258686	30.60274	114.25511	1010722072	2
1563860127	30.5557	114.3372	1010722072	3
1563938115	30.49407	114.41268	1010722072	3
1565333901	30.5557	114.3372	1010722072	0
1565579190	30.46154	114.4058	1010722072	3
1566210006	30.50379	114.40403	1010722072	3
1569674701	30.43014	114.40425	1010722072	0
1569990957	30.47026	114.40881	1010722072	0
1576850989	30.4301	114.40683	1010722072	3
1593526284	30.43006	114.4069	1010722072	1
1593587706	30.49052	114.39647	1010722072	0
1594815321	30.43028	114.40682	1010722072	3
1595772026	30.43013	114.40688	1010722072	1
1597995351	30.4937	114.41222	1010722072	3
1598331084	30.52572	114.35536	1010722072	0
1601548801	30.42989	114.40682	1010722072	0
1604835187	30.43003	114.40684	1010722072	3
1589200971	30.55778	114.34002	1011139177	0
1589372411	30.46433	114.13651	1011139177	0
1589975718	30.5049	114.20689	1011139177	3
1590582704	30.5051	114.20638	1011139177	0
1593953370	30.57482	114.28377	1011139177	3
1594299269	30.46428	114.13678	1011139177	2
1594724528	30.58522	114.28656	1011139177	0
1596284696	30.55778	114.34002	1011139177	2
1596891093	30.59628	114.26581	1011139177	0
1603976227	30.50574	114.40057	1011139177	0
1604228543	30.59419	114.39395	1011139177	3
1605357211	30.52767	114.34964	1011139177	3
1608481355	30.58079	114.27015	1011139177	0
1536837889	30.55646	114.23882	1011623501	3
1538824030	30.56894	114.26767	1011623501	3
1539235645	30.55646	114.23882	1011623501	3
1539508486	30.58105	114.27061	1011623501	0
1553393591	30.55629	114.23424	1011623501	0
1560003097	30.57487	114.32333	1011623501	0
1560130049	30.5995	114.2851	1011623501	1
1568911231	30.5995	114.2851	1011623501	3
1594915397	30.55778	114.34002	1011623501	0
1598638625	30.57546	114.24983	1011623501	3
1533519835	30.34993	114.31764	1011701234	0
1535702948	30.34993	114.31764	1011701234	0
1537154628	30.5067	114.3962	1011701234	3
1551098439	30.5067	114.3962	1011701234	0
1552472473	30.5067	114.3962	1011701234	3
1554544626	30.61685	114.32297	1011701234	0
1559295171	30.5067	114.3962	1011701234	2
1560002960	30.34993	114.31764	1011701234	2
1560666783	30.5067	114.3962	1011701234	3
1563936733	30.5067	114.3962	1011701234	3
1566751378	30.34993	114.31764	1011701234	3
1567094433	30.36903	114.33975	1011701234	3
1567177007	30.36921	114.33943	1011701234	0
1567411685	30.5067	114.3962	1011701234	0
1567658914	30.5067	114.3962	1011701234	0
1567954158	30.5067	114.3962	1011701234	0
1568557237	30.36901	114.33974	1011701234	0
1570263770	30.36902	114.33952	1011701234	3
1571727133	30.50598	114.38386	1011701234	3
1572444267	30.5067	114.3962	1011701234	0
1573971367	30.36952	114.33978	1011701234	0
1577276511	30.369	114.33939	1011701234	3
1581689531	30.36901	114.3395	1011701234	3
1584375998	30.36919	114.33939	1011701234	3
1585155393	30.34993	114.31764	1011701234	1
1586771519	30.36902	114.33941	1011701234	0
1587832592	30.36935	114.33926	1011701234	3
1588825302	30.36875	114.33978	1011701234	2
1589647006	30.36966	114.3382	1011701234	0
1589948547	30.36858	114.34164	1011701234	0
1592664283	30.36904	114.33959	1011701234	3
1594052150	30.36913	114.33974	1011701234	3
1606460698	30.34993	114.31764	1011701234	0
1608794897	30.37361	114.32096	1011701234	0
1568381036	30.51389	114.32337	1012309205	0
1571035279	30.55332	114.31747	1012309205	3
1571933747	30.51371	114.32317	1012309205	3
1571973115	30.5149	114.31419	1012309205	1
1572131030	30.51371	114.32316	1012309205	0
1573730721	30.51296	114.32083	1012309205	1
1574782926	30.5137	114.32297	1012309205	1
1577889813	30.51388	114.32336	1012309205	0
1583422888	30.51392	114.32279	1012309205	2
1589034367	30.51387	114.32322	1012309205	3
1550824386	30.52013	114.40137	1012572703	2
1552926739	30.51947	114.39743	1012572703	0
1553739136	30.52353	114.39651	1012572703	2
1556001485	30.56658	114.41937	1012572703	3
1557461516	30.51947	114.39743	1012572703	0
1558454507	30.5025	114.40638	1012572703	3
1558842270	30.52898	114.39936	1012572703	3
1559007383	30.52898	114.39936	1012572703	3
1559740872	30.51598	114.41473	1012572703	3
1559836118	30.52898	114.39936	1012572703	0
1560003618	30.55578	114.34294	1012572703	3
1560101622	30.50873	114.33324	1012572703	3
1560615907	30.52898	114.39936	1012572703	0
1561131099	30.5067	114.3962	1012572703	3
1561295144	30.52898	114.39936	1012572703	0
1562871702	30.51502	114.39969	1012572703	3
1565454886	30.49979	114.40997	1012572703	3
1566136689	30.51476	114.39971	1012572703	0
1567145991	30.52898	114.39936	1012572703	3
1568027503	30.51532	114.39974	1012572703	0
1568474597	30.514	114.39874	1012572703	1
1570019405	30.51503	114.39964	1012572703	3
1570376792	30.51351	114.3986	1012572703	0
1571248241	30.5147	114.39937	1012572703	2
1574560442	30.52898	114.39936	1012572703	3
1578226385	30.49494	114.39743	1012572703	0
1592542915	30.55082	114.36522	1012572703	0
1593168656	30.51511	114.39976	1012572703	0
1593565328	30.51284	114.40012	1012572703	0
1568805403	30.7102	114.25157	1015549025	3
1572967651	30.71019	114.25159	1015549025	3
1573310738	30.71013	114.25162	1015549025	1
1576167880	30.71022	114.25158	1015549025	3
1576500185	30.58738	114.27095	1015549025	1
1577527242	30.71212	114.25198	1015549025	0
1578756257	30.71016	114.25157	1015549025	0
1579011153	30.71024	114.2515	1015549025	3
1579436822	30.57666	114.29671	1015549025	2
1585976158	30.71021	114.25151	1015549025	3
1586305857	30.71022	114.25152	1015549025	0
1588846262	30.64452	114.29513	1015549025	2
1592744408	30.6189	114.25492	1015549025	3
1599469448	30.58512	114.271	1015549025	0
1570202568	30.5655	114.27889	1015640331	2
1571067089	30.5655	114.27889	1015640331	0
1571329008	30.5655	114.27889	1015640331	0
1572624292	30.57146	114.27179	1015640331	3
1574401781	30.56686	114.27934	1015640331	0
1574824271	30.56647	114.28024	1015640331	0
1575353365	30.56602	114.27904	1015640331	0
1575559786	30.56724	114.27934	1015640331	0
1575560145	30.56724	114.27934	1015640331	3
1575645605	30.56608	114.27933	1015640331	3
1576043448	30.5653	114.27889	1015640331	2
1576126545	30.5653	114.27889	1015640331	1
1576465172	30.5653	114.27889	1015640331	0
1576911554	30.56647	114.27956	1015640331	1
1577884845	30.55344	114.28143	1015640331	0
1579274118	30.56648	114.27956	1015640331	3
1586758024	30.51298	114.19101	1015640331	3
1587342975	30.56778	114.27925	1015640331	3
1595088325	30.57385	114.28308	1015640331	3
1595393109	30.57385	114.28308	1015640331	2
1595577998	30.57385	114.28308	1015640331	3
1596297223	30.57385	114.28308	1015640331	0
1596463430	30.57385	114.28308	1015640331	1
1597936011	30.57385	114.28308	1015640331	0
1598885170	30.57385	114.28308	1015640331	3
1599116336	30.57385	114.28308	1015640331	0
1602162456	30.58522	114.28656	1015640331	0
1578820313	30.57399	114.26189	1015663270	3
1580883804	30.58436	114.21803	1015663270	3
1581666474	30.58445	114.21802	1015663270	3
1583136574	30.58443	114.21808	1015663270	3
1583760818	30.58438	114.21814	1015663270	3
1585398386	30.58431	114.21823	1015663270	3
1586178420	30.58434	114.21805	1015663270	1
1587993115	30.58449	114.21825	1015663270	1
1588572421	30.73049	114.25799	1015663270	2
1589719507	30.58482	114.21826	1015663270	1
1591276817	30.58425	114.21797	1015663270	0
1591965958	30.58516	114.22249	1015663270	0
1592310284	30.5843	114.21793	1015663270	3
1594469226	30.61702	114.27814	1015663270	3
1521903360	30.4186	114.43609	1015921445	0
1522375003	30.40848	114.41828	1015921445	0
1522576450	30.40848	114.41828	1015921445	3
1526950040	30.40848	114.41828	1015921445	0
1528118385	30.4186	114.43609	1015921445	1
1528548409	30.40848	114.41828	1015921445	0
1529536610	30.40848	114.41828	1015921445	0
1530433206	30.4186	114.43609	1015921445	0
1536022395	30.40848	114.41828	1015921445	3
1536071396	30.40848	114.41828	1015921445	2
1536538034	30.40848	114.41828	1015921445	0
1537020749	30.40848	114.41828	1015921445	2
1540034826	30.40848	114.41828	1015921445	3
1559203012	30.47142	114.41691	1015921445	2
1559234930	30.46983	114.39858	1015921445	3
1560869101	30.47142	114.41691	1015921445	3
1562653152	30.40004	114.41049	1015921445	1
1564223821	30.40004	114.41049	1015921445	3
1568971680	30.40004	114.41049	1015921445	1
1569028292	30.40004	114.41049	1015921445	0
1571841191	30.39178	114.42252	1015921445	0
1572822441	30.3909	114.42258	1015921445	3
1574747553	30.42634	114.43657	1015921445	3
1577086125	30.39176	114.4225	1015921445	0
1561479698	30.47978	114.31009	1016163230	0
1569323837	30.5832	114.28708	1016163230	0
1569599186	30.59131	114.26228	1016163230	0
1570111676	30.59049	114.26235	1016163230	3
1570455974	30.47978	114.31009	1016163230	0
1573637423	30.47673	114.30787	1016163230	0
1574091942	30.47804	114.31418	1016163230	2
1574353119	30.47978	114.31009	1016163230	3
1576245174	30.59138	114.26231	1016163230	1
1577286483	30.59141	114.26234	1016163230	2
1583808100	30.59129	114.26199	1016163230	3
1583992845	30.59133	114.26196	1016163230	3
1585289132	30.59148	114.26282	1016163230	3
1586610732	30.59134	114.2622	1016163230	0
1588681026	30.58014	114.29245	1016163230	1
1592321518	30.57772	114.28986	1016163230	0
1592554443	30.57772	114.28986	1016163230	0
1594032743	30.59119	114.26198	1016163230	3
1577619921	30.50606	114.40484	1016522640	3
1578891178	30.48241	114.47366	1016522640	1
1586265000	30.49959	114.44221	1016522640	3
1586964483	30.49962	114.44217	1016522640	0
1587178784	30.49959	114.44215	1016522640	3
1587260564	30.48226	114.47312	1016522640	0
1587343763	30.48226	114.47312	1016522640	3
1589353668	30.48213	114.47354	1016522640	3
1590763665	30.4996	114.44217	1016522640	3
1590827955	30.52767	114.34964	1016522640	3
1574074667	30.54575	114.19801	1016910510	3
1583559063	30.54577	114.19772	1016910510	0
1583641694	30.54576	114.19774	1016910510	3
1583731558	30.54577	114.19774	1016910510	0
1583911695	30.5458	114.19657	1016910510	3
1584010886	30.54577	114.19772	1016910510	3
1584669146	30.54576	114.19776	1016910510	3
1584848205	30.54536	114.19804	1016910510	0
1584952319	30.54576	114.19778	1016910510	3
1585110241	30.54577	114.19774	1016910510	3
1585277350	30.54576	114.19776	1016910510	3
1585462990	30.54576	114.19778	1016910510	0
1585721125	30.54575	114.19781	1016910510	3
1586218790	30.54538	114.19806	1016910510	3
1586811371	30.54576	114.19784	1016910510	3
1587047749	30.54576	114.19788	1016910510	0
1549640157	30.57753	114.29842	1017523467	2
1550457645	30.57753	114.29842	1017523467	2
1560553625	30.57753	114.29842	1017523467	3
1560754252	30.57753	114.29842	1017523467	0
1568357543	30.55286	114.22752	1017523467	3
1569634766	30.57753	114.29842	1017523467	1
1574153078	30.57753	114.29842	1017523467	2
1577347923	30.57761	114.22257	1017523467	3
1578296093	30.57753	114.29842	1017523467	3
1579699377	30.57872	114.22271	1017523467	3
1582678615	30.57753	114.29842	1017523467	3
1569685213	30.32454	114.04693	1017968000	3
1570492410	30.32567	114.04471	1017968000	2
1570762943	30.32477	114.04657	1017968000	0
1571973150	30.32588	114.04464	1017968000	0
1572675579	30.32552	114.04424	1017968000	0
1574233791	30.32388	114.04385	1017968000	0
1574578278	30.32281	114.05169	1017968000	0
1575112814	30.32112	114.04924	1017968000	1
1576679480	30.32549	114.04492	1017968000	0
1578166945	30.32556	114.04494	1017968000	3
1538468178	30.57978	114.27167	1020848082	0
1564140658	30.61267	114.31549	1020848082	0
1566068673	30.56099	114.22965	1020848082	3
1567085988	30.60919	114.30986	1020848082	0
1571946017	30.60621	114.31009	1020848082	0
1577210582	30.5605	114.2083	1020848082	3
1587912199	30.60725	114.31047	1020848082	0
1595082194	30.59592	114.26485	1020848082	0
1598785148	30.58522	114.28656	1020848082	3
1606761042	30.58059	114.26979	1020848082	3
1571501592	30.60725	114.31047	1021414060	0
1573295578	30.63063	114.28633	1021414060	0
1581790300	30.6498	114.30344	1021414060	2
1597159556	30.57312	114.42617	1021414060	0
1599353566	30.55973	114.24331	1021414060	3
1600871864	30.59864	114.2503	1021414060	3
1602286085	30.5527	114.3473	1021414060	3
1602924073	30.59682	114.30713	1021414060	0
1603126721	30.64452	114.29513	1021414060	3
1605288647	30.58094	114.27067	1021414060	0
1609451303	30.47343	114.46206	1021414060	2
1544969459	30.56765	114.23505	1022811231	0
1545318593	30.56765	114.23505	1022811231	0
1545662066	30.56765	114.23505	1022811231	3
1557062432	30.56932	114.24905	1022811231	3
1567352664	30.55404	114.20638	1022811231	3
1567938968	30.56769	114.2354	1022811231	3
1567988144	30.5594	114.24302	1022811231	0
1568687086	30.56792	114.23685	1022811231	3
1570374951	30.56769	114.2354	1022811231	3
1571059702	30.5067	114.3962	1022811231	1
1571410800	30.56674	114.23541	1022811231	1
1572791652	30.58753	114.29382	1022811231	3
1572957577	30.56769	114.2354	1022811231	1
1575212437	30.5067	114.3962	1022811231	0
1577281873	30.53127	114.39706	1022811231	0
1600861397	30.5067	114.3962	1022811231	3
1605874392	30.588	114.29907	1022811231	2
1545660188	30.57753	114.29842	1024934321	2
1568711921	30.5431	114.2118	1024934321	1
1571063008	30.48513	114.18954	1024934321	0
1571137057	30.60873	114.24196	1024934321	0
1573010956	30.71136	114.2553	1024934321	0
1579807520	30.71117	114.25435	1024934321	3
1587665907	30.59574	114.26582	1024934321	3
1588000080	30.59668	114.21986	1024934321	0
1588186378	30.56977	114.31672	1024934321	2
1588233412	30.59528	114.21979	1024934321	3
1588941279	30.59867	114.19643	1024934321	3
1589349670	30.59577	114.22037	1024934321	3
1589349784	30.59648	114.22098	1024934321	0
1590513656	30.6189	114.25492	1024934321	1
1603381115	30.5995	114.2851	1024934321	3
1604415332	30.58987	114.29485	1024934321	0
1605360821	30.58537	114.28925	1024934321	1
1605583135	30.55481	114.34427	1024934321	3
1605711625	30.63981	114.20702	1024934321	3
1605882104	30.66835	114.33054	1024934321	3
1606707686	30.57853	114.29139	1024934321	0
1606914510	30.60672	114.31249	1024934321	0
1606992014	30.60134	114.31034	1024934321	3
1578715976	30.57764	114.29361	1025932613	0
1587912797	30.60634	114.29548	1025932613	0
1589172348	30.67023	114.20709	1025932613	3
1590229597	30.61685	114.32297	1025932613	0
1591245509	30.63473	114.23601	1025932613	3
1594705289	30.58599	114.2929	1025932613	0
1595156675	30.55666	114.34044	1025932613	1
1597324575	30.58497	114.28108	1025932613	3
1601549482	30.58776	114.29954	1025932613	2
1604495206	30.59481	114.3041	1025932613	0
1605429224	30.63137	114.21729	1025932613	3
1606029530	30.5838	114.29322	1025932613	0
1608112990	30.48813	114.07359	1025932613	3
1544283939	30.47487	114.46387	1027429465	1
1548932762	30.58334	114.29302	1027429465	0
1554010277	30.61237	114.29581	1027429465	3
1555424121	30.52344	114.33643	1027429465	3
1561256022	30.54542	114.3488	1027429465	3
1565449165	30.51926	114.43826	1027429465	0
1583831204	30.63122	114.39248	1027429465	2
1589089347	30.51926	114.43826	1027429465	3
1597504481	30.32702	114.0664	1027429465	3
1598768252	30.59528	114.26861	1027429465	3
1603705512	30.55578	114.34294	1027429465	0
1566142264	30.6331	114.13522	1030205925	3
1580937577	30.65251	114.31387	1030205925	2
1583511662	30.64452	114.33896	1030205925	0
1583622551	30.65252	114.31396	1030205925	2
1583706808	30.65313	114.31368	1030205925	3
1584140372	30.65232	114.31368	1030205925	0
1584140511	30.65232	114.31368	1030205925	0
1584339066	30.6028	114.2849	1030205925	3
1584785403	30.55128	114.49042	1030205925	0
1585732702	30.65291	114.31364	1030205925	3
1594813001	30.55407	114.29944	1036173347	2
1594851866	30.56428	114.3076	1036173347	2
1595764276	30.55784	114.3072	1036173347	3
1599696929	30.55988	114.30377	1036173347	1
1600461954	30.55988	114.30377	1036173347	0
1601083155	30.54824	114.31675	1036173347	3
1601464902	30.55988	114.30377	1036173347	3
1603459590	30.55734	114.30744	1036173347	0
1603938789	30.54824	114.31675	1036173347	3
1606977404	30.55734	114.30744	1036173347	2
1607035751	30.55988	114.30377	1036173347	0
1608550262	30.55988	114.30377	1036173347	0
1609082799	30.55734	114.30744	1036173347	0
1557015477	30.47022	114.32434	1038805563	1
1558593853	30.47485	114.35677	1038805563	0
1575203678	30.47382	114.35806	1038805563	3
1576051226	30.47382	114.35806	1038805563	3
1576498286	30.47382	114.35806	1038805563	0
1598848861	30.47382	114.35806	1038805563	0
1599472808	30.58522	114.28656	1038805563	1
1600836788	30.47382	114.35806	1038805563	0
1601557586	30.47382	114.35806	1038805563	3
1604051328	30.47382	114.35806	1038805563	2
1605846242	30.47382	114.35806	1038805563	3
1607430335	30.47382	114.35806	1038805563	3
1607958476	30.47382	114.35806	1038805563	0
1608392642	30.47382	114.35806	1038805563	0
1553616772	30.57753	114.29842	1039286434	0
1554260401	30.57753	114.29842	1039286434	0
1555655348	30.57753	114.29842	1039286434	3
1555657646	30.57753	114.29842	1039286434	3
1556179699	30.57753	114.29842	1039286434	1
1556600932	30.57753	114.29842	1039286434	1
1556710819	30.57753	114.29842	1039286434	1
1558083044	30.57753	114.29842	1039286434	0
1558085138	30.57753	114.29842	1039286434	3
1558144419	30.57753	114.29842	1039286434	3
1559198439	30.57753	114.29842	1039286434	0
1566374727	30.59083	114.29846	1039286434	0
1566539600	30.59082	114.29845	1039286434	0
1566539928	30.59082	114.29845	1039286434	3
1566829679	30.58801	114.29662	1039286434	0
1569225747	30.59086	114.29847	1039286434	3
1569225792	30.59084	114.29848	1039286434	1
1569225826	30.59086	114.29847	1039286434	3
1569821591	30.59088	114.2985	1039286434	1
1572490742	30.59086	114.29845	1039286434	1
1572659322	30.59126	114.29764	1039286434	3
1572785894	30.59126	114.29764	1039286434	2
1573097211	30.59126	114.29764	1039286434	3
1573117170	30.59126	114.29764	1039286434	0
1573193475	30.59126	114.29764	1039286434	3
1573270005	30.59126	114.29764	1039286434	0
1573620597	30.59126	114.29764	1039286434	2
1573620966	30.59126	114.29764	1039286434	3
1573717105	30.59293	114.29826	1039286434	3
1573717136	30.59126	114.29764	1039286434	3
1573717219	30.59293	114.29826	1039286434	0
1573784837	30.59126	114.29764	1039286434	3
1573872131	30.59126	114.29764	1039286434	3
1574042822	30.59126	114.29764	1039286434	0
1583074523	30.57496	114.27894	1040085022	1
1583075186	30.57364	114.27884	1040085022	1
1583075699	30.57364	114.27884	1040085022	0
1583161808	30.57604	114.27746	1040085022	3
1583162112	30.57604	114.27746	1040085022	2
1583277478	30.57606	114.27746	1040085022	0
1583278684	30.57606	114.27746	1040085022	0
1583489350	30.5739	114.27665	1040085022	0
1583510670	30.5743	114.278	1040085022	3
1583570590	30.57602	114.27748	1040085022	0
1583617364	30.57361	114.27886	1040085022	3
1583617739	30.57361	114.27886	1040085022	3
1583619580	30.576	114.27748	1040085022	3
1583801729	30.57596	114.27984	1040085022	2
1583908656	30.57403	114.27724	1040085022	0
1583909087	30.57403	114.27724	1040085022	3
1583910880	30.57635	114.27627	1040085022	0
1584117070	30.57392	114.27675	1040085022	3
1584229036	30.57596	114.27984	1040085022	3
1584229768	30.57596	114.27984	1040085022	3
1584313355	30.57406	114.27738	1040085022	3
1584314026	30.57406	114.27738	1040085022	0
1584396760	30.57596	114.27984	1040085022	0
1584400436	30.57596	114.27984	1040085022	0
1585060939	30.51857	114.51106	1040085022	3
1585145815	30.51857	114.51106	1040085022	0
1585323310	30.51857	114.51106	1040085022	0
1543453253	30.50767	114.15905	1040370423	0
1559842335	30.51502	114.16006	1040370423	2
1571017121	30.51441	114.1601	1040370423	3
1574264574	30.51984	114.16363	1040370423	0
1574480348	30.51971	114.16349	1040370423	3
1574749673	30.5197	114.16654	1040370423	0
1574867549	30.51988	114.16365	1040370423	3
1575014115	30.51983	114.16364	1040370423	0
1576073145	30.58435	114.29857	1040370423	3
1578840030	30.52155	114.16431	1040370423	1
1599534298	30.51441	114.1601	1040370423	3
1522424393	30.50767	114.15905	1040518854	0
1528803597	30.50767	114.15905	1040518854	1
1529230508	30.50767	114.15905	1040518854	0
1540531162	30.59428	114.39471	1040518854	3
1566320083	30.57875	114.26731	1040518854	1
1566913899	30.58894	114.34366	1040518854	2
1567263968	30.58435	114.29857	1040518854	2
1568991915	30.50047	114.16328	1040518854	0
1569589318	30.60927	114.30995	1040518854	1
1569656895	30.60725	114.31047	1040518854	3
1570033603	30.60927	114.30995	1040518854	3
1573281863	30.47843	114.1801	1040518854	0
1575801007	30.60927	114.30995	1040518854	3
1577112122	30.57041	114.26784	1040518854	0
1577284810	30.47843	114.1801	1040518854	0
1578026419	30.51441	114.1601	1040518854	0
1556202293	30.5835	114.3527	1041011232	0
1568186987	30.5835	114.3527	1041011232	1
1578416381	30.58104	114.35037	1041011232	0
1579665174	30.5835	114.3527	1041011232	3
1580223310	30.58123	114.35066	1041011232	3
1580230717	30.58111	114.35058	1041011232	2
1580522166	30.58121	114.35061	1041011232	0
1581054778	30.58116	114.35064	1041011232	3
1582486700	30.58206	114.34947	1041011232	0
1583102204	30.58094	114.3507	1041011232	1
1583254709	30.58156	114.35088	1041011232	3
1583277371	30.58133	114.34993	1041011232	3
1585397064	30.58104	114.35052	1041011232	0
1585664227	30.581	114.35056	1041011232	0
1585882873	30.5835	114.3527	1041011232	3
1585921138	30.58122	114.35071	1041011232	1
1586151813	30.5835	114.3527	1041011232	2
1587821928	30.58139	114.35074	1041011232	0
1588742966	30.5835	114.3527	1041011232	3
1527827134	30.60913	114.2747	1041834565	1
1527871911	30.60616	114.26548	1041834565	3
1534523247	30.60616	114.26548	1041834565	3
1535634283	30.59957	114.27101	1041834565	3
1542420092	30.60616	114.26548	1041834565	3
1542546114	30.5756	114.2496	1041834565	3
1545492219	30.57569	114.23866	1041834565	3
1546945792	30.58913	114.26324	1041834565	3
1547650084	30.57753	114.29842	1041834565	3
1549709698	30.60229	114.2551	1041834565	0
1553009670	30.60616	114.26548	1041834565	2
1556941579	30.6058	114.26436	1041834565	3
1563969884	30.59666	114.27301	1041834565	2
1564409902	30.614	114.26351	1041834565	3
1564498810	30.6058	114.26436	1041834565	0
1567435457	30.6006	114.2212	1041834565	2
1570344030	30.6058	114.26436	1041834565	0
1571014853	30.6058	114.26436	1041834565	3
1574316669	30.583	114.29335	1041834565	2
1577988651	30.6058	114.26436	1041834565	0
1581762716	30.6058	114.26436	1041834565	0
1596466552	30.57753	114.29842	1041834565	0
1596801046	30.61984	114.298	1041834565	3
1598284157	30.7154	114.25037	1041834565	0
1604152807	30.57781	114.28992	1041834565	0
1605112143	30.59592	114.26514	1041834565	0
1607429454	30.59666	114.27301	1041834565	0
1608913760	30.60229	114.2551	1041834565	3
1567177219	30.52775	114.18916	1042120374	1
1567268018	30.52673	114.18815	1042120374	3
1567271584	30.52673	114.18815	1042120374	0
1567324001	30.52673	114.18815	1042120374	3
1567383670	30.52908	114.19005	1042120374	3
1567441002	30.52906	114.19003	1042120374	0
1567706697	30.52921	114.19021	1042120374	0
1567735384	30.52673	114.18814	1042120374	3
1568087628	30.52893	114.1899	1042120374	3
1568177018	30.52673	114.18814	1042120374	2
1568211428	30.52673	114.18814	1042120374	1
1538301738	30.55646	114.23882	1042120754	0
1542191664	30.55646	114.23882	1042120754	3
1543752098	30.55646	114.23882	1042120754	0
1581324193	30.53791	114.24915	1042120754	0
1582803887	30.53791	114.24915	1042120754	0
1584972720	30.53791	114.24915	1042120754	0
1585570296	30.53791	114.24915	1042120754	3
1585666806	30.539	114.25053	1042120754	0
1586007109	30.53902	114.25056	1042120754	3
1586870078	30.53791	114.24915	1042120754	0
1546254260	30.47979	114.4008	1043467067	0
1556073879	30.58313	114.28231	1043467067	2
1577536168	30.58378	114.32687	1043467067	1
1579354813	30.49092	114.41018	1043467067	0
1590919908	30.61633	114.16734	1043467067	3
1592317094	30.50734	114.39845	1043467067	0
1592577670	30.5025	114.40638	1043467067	0
1592981256	30.48572	114.40376	1043467067	3
1593531150	30.50641	114.40433	1043467067	2
1593613075	30.4901	114.41028	1043467067	0
1593956605	30.4937	114.41222	1043467067	3
1595039896	30.47548	114.40896	1043467067	3
1595172546	30.4703	114.401	1043467067	2
1595339611	30.48572	114.40376	1043467067	3
1596803555	30.52572	114.35536	1043467067	3
1597930356	30.49006	114.41076	1043467067	3
1598105826	30.48572	114.40376	1043467067	3
1598662943	30.49006	114.41076	1043467067	3
1599814099	30.47979	114.4008	1043467067	0
1603538685	30.481	114.41102	1043467067	0
1603604405	30.50853	114.39972	1043467067	0
1604326354	30.48908	114.39713	1043467067	3
1606750314	30.55217	114.32159	1043467067	0
1606750384	30.48908	114.39713	1043467067	2
1564329079	30.52509	114.32019	1044419664	0
1564851664	30.52509	114.32019	1044419664	1
1566738858	30.52509	114.32019	1044419664	0
1566961935	30.52509	114.32019	1044419664	1
1566993582	30.61074	114.41846	1044419664	3
1567187965	30.52509	114.32019	1044419664	3
1567345501	30.52509	114.32019	1044419664	0
1568377806	30.52301	114.3119	1044419664	0
1568721344	30.5226	114.31017	1044419664	0
1569240692	30.52509	114.32019	1044419664	0
1569311056	30.55351	114.28456	1044419664	3
1569645679	30.77314	114.21929	1044419664	0
1573513052	30.52458	114.31846	1044419664	0
1573667140	30.52509	114.32019	1044419664	3
1573837286	30.52509	114.32019	1044419664	0
1574496235	30.52509	114.32019	1044419664	3
1574697855	30.52509	114.32019	1044419664	3
1575131960	30.52509	114.32019	1044419664	2
1575827296	30.53596	114.32172	1044419664	0
1577808003	30.52509	114.32019	1044419664	3
1579436664	30.77053	114.21584	1044419664	3
1590940758	30.52473	114.31844	1044419664	0
1597498116	30.5958	114.39601	1044419664	3
1566645149	30.58589	114.33063	1047474955	3
1569681367	30.58662	114.33012	1047474955	1
1569936030	30.57961	114.34514	1047474955	0
1571487615	30.59912	114.3	1047474955	3
1571921400	30.5867	114.33011	1047474955	3
1572354994	30.54291	114.26901	1047474955	1
1572434462	30.55988	114.30377	1047474955	0
1572444943	30.5866	114.33009	1047474955	0
1573746174	30.58665	114.33014	1047474955	0
1573887360	30.59329	114.32964	1047474955	0
1573887950	30.59329	114.32964	1047474955	3
1574292773	30.58644	114.33032	1047474955	3
1574871429	30.58643	114.33009	1047474955	0
1575022679	30.58779	114.32413	1047474955	0
1575362877	30.58667	114.32992	1047474955	0
1575367715	30.58641	114.33031	1047474955	3
1575765822	30.58646	114.33013	1047474955	1
1576594897	30.58642	114.33024	1047474955	2
1576761844	30.58644	114.33019	1047474955	2
1576849772	30.58644	114.33026	1047474955	3
1577001642	30.58629	114.32857	1047474955	3
1578319729	30.56907	114.26773	1047474955	3
1579257864	30.58522	114.28656	1047474955	0
1580485330	30.58645	114.3302	1047474955	0
1581030397	30.58646	114.33016	1047474955	3
1581204154	30.58637	114.33015	1047474955	0
1581661854	30.58649	114.32989	1047474955	0
1582725545	30.58684	114.3297	1047474955	3
1583299959	30.58748	114.33046	1047474955	3
1585870126	30.58647	114.33026	1047474955	0
1586185951	30.58652	114.3301	1047474955	2
1588198218	30.58629	114.33009	1047474955	0
1588541593	30.58556	114.33016	1047474955	3
1588807898	30.58692	114.33013	1047474955	0
1589028626	30.58633	114.3299	1047474955	3
1589986957	30.58665	114.32992	1047474955	3
1591802563	30.58573	114.33042	1047474955	2
1592748368	30.54291	114.26901	1047474955	1
1599627416	30.58378	114.32687	1047474955	0
1602144559	30.56692	114.33573	1047474955	3
1576192056	30.65505	114.25686	1048648764	0
1579407945	30.65698	114.25436	1048648764	0
1580636034	30.65688	114.25564	1048648764	0
1580706945	30.65678	114.25594	1048648764	3
1580707749	30.65636	114.25588	1048648764	3
1580707967	30.65674	114.25569	1048648764	3
1580859898	30.65494	114.25705	1048648764	3
1581375895	30.65498	114.25701	1048648764	0
1582251163	30.65596	114.25569	1048648764	0
1582418723	30.65504	114.25682	1048648764	3
1582849091	30.65501	114.25689	1048648764	1
1583651374	30.65354	114.2589	1048648764	3
1583728389	30.65485	114.25703	1048648764	2
1583880237	30.65531	114.25722	1048648764	0
1584077624	30.65505	114.25684	1048648764	0
1584238506	30.65559	114.25668	1048648764	3
1584773925	30.65484	114.25677	1048648764	0
1584852653	30.65502	114.25687	1048648764	0
1591395881	30.65992	114.26385	1048648764	0
1591489767	30.65679	114.25916	1048648764	1
1591798924	30.65478	114.25666	1048648764	0
1548331332	30.58522	114.28656	1055470061	0
1557964471	30.6153	114.26565	1055470061	0
1560067224	30.6153	114.26565	1055470061	0
1561276323	30.50804	114.19529	1055470061	0
1571219717	30.62142	114.41499	1055470061	0
1574160539	30.627	114.2363	1055470061	0
1576851857	30.50947	114.22958	1055470061	0
1577064499	30.60298	114.27118	1055470061	3
1583921072	30.51	114.22941	1055470061	2
1585148505	30.50981	114.22945	1055470061	0
1585731576	30.50986	114.22948	1055470061	0
1548674935	30.58522	114.28656	1057136330	3
1550496003	30.58522	114.28656	1057136330	3
1553743174	30.58522	114.28656	1057136330	0
1563782934	30.55988	114.30377	1057136330	0
1563783079	30.55988	114.30377	1057136330	0
1565606990	30.50873	114.33324	1057136330	1
1569504256	30.54883	114.2945	1057136330	0
1570051359	30.58522	114.28656	1057136330	1
1570090963	30.58522	114.28656	1057136330	3
1570091024	30.77194	114.21932	1057136330	2
1575294572	30.55246	114.30257	1057136330	3
1594109677	30.54725	114.3112	1057136330	0
1602603347	30.59419	114.39395	1057136330	3
1609407211	30.55349	114.4076	1057136330	2
1525980266	30.63161	114.3902	1058882720	3
1531049782	30.61506	114.1667	1058882720	3
1534913905	30.58067	114.27091	1058882720	3
1537678260	30.56794	114.4448	1058882720	0
1538411407	30.57666	114.29671	1058882720	0
1543528533	30.58169	114.29656	1058882720	2
1545555377	30.58565	114.28036	1058882720	1
1558861552	30.56658	114.41937	1058882720	3
1559456982	30.50565	114.43685	1058882720	0
1573899077	30.58047	114.26882	1058882720	3
1574431578	30.6205	114.32785	1058882720	0
1574499050	30.63961	114.18748	1058882720	0
1574682169	30.64553	114.40497	1058882720	0
1575641398	30.77185	114.22036	1058882720	3
1581166990	30.62719	114.39301	1058882720	3
1581232050	30.58774	114.28421	1058882720	3
1581307044	30.64547	114.40504	1058882720	2
1582501933	30.50832	114.36526	1058882720	0
1583673888	30.64541	114.40493	1058882720	0
1584023874	30.64595	114.40472	1058882720	3
1585731408	30.58522	114.28656	1058882720	3
1588437189	30.50757	114.26245	1058882720	0
1588559458	30.55586	114.27584	1058882720	3
1592049296	30.64436	114.39009	1058882720	2
1596895433	30.59577	114.50802	1058882720	2
1606202017	30.5789	114.29117	1058882720	1
1606661380	30.66355	114.27865	1058882720	0
1535764362	30.5436	114.36176	1059079132	3
1556892822	30.5436	114.36176	1059079132	1
1557216659	30.5436	114.36176	1059079132	2
1563372799	30.53781	114.3628	1059079132	3
1567268906	30.53781	114.3628	1059079132	1
1571151454	30.53781	114.3628	1059079132	2
1573022636	30.53781	114.3628	1059079132	0
1573387315	30.53781	114.3628	1059079132	3
1573443618	30.53781	114.3628	1059079132	2
1573815243	30.53781	114.3628	1059079132	3
1574603064	30.53781	114.3628	1059079132	0
1575971578	30.53781	114.3628	1059079132	3
1576059331	30.53781	114.3628	1059079132	1
1577009753	30.53681	114.37181	1059079132	1
1577179363	30.53781	114.3628	1059079132	0
1577266491	30.52236	114.35858	1059079132	0
1554552847	30.68915	114.37296	1063020073	0
1555233105	30.68915	114.37296	1063020073	0
1558964876	30.68915	114.37296	1063020073	3
1559215726	30.68915	114.37296	1063020073	2
1560330199	30.68916	114.37264	1063020073	3
1561120878	30.68916	114.37264	1063020073	0
1561620483	30.68916	114.37264	1063020073	3
1561734141	30.68916	114.37264	1063020073	1
1561893377	30.685	114.36858	1063020073	0
1562144131	30.68916	114.37264	1063020073	0
1576412855	30.68916	114.37264	1063020073	3
1533285620	30.5505	114.12653	1063066017	0
1537798096	30.5505	114.12653	1063066017	3
1538407101	30.5505	114.12653	1063066017	0
1538492809	30.57666	114.29671	1063066017	0
1538663891	30.55853	114.20795	1063066017	2
1538926615	30.58014	114.29245	1063066017	0
1541947621	30.5505	114.12653	1063066017	1
1545573519	30.57666	114.29671	1063066017	3
1551624567	30.5505	114.12653	1063066017	3
1552142958	30.57851	114.01971	1063066017	0
1553441508	30.64998	114.23807	1063066017	0
1554646718	30.55578	114.34294	1063066017	3
1555828323	30.54568	114.26148	1063066017	3
1556962586	30.574	114.37974	1063066017	3
1556982795	30.54998	114.12509	1063066017	0
1557675751	30.54998	114.12509	1063066017	3
1558267011	30.5594	114.24302	1063066017	2
1558841951	30.54998	114.12509	1063066017	1
1559901672	30.5554	114.34418	1063066017	0
1560351326	30.52206	114.342	1063066017	2
1560687398	30.54998	114.12509	1063066017	2
1561191010	30.70143	114.29021	1063066017	3
1569684100	30.55295	114.34873	1063066017	0
1570377443	30.54998	114.12509	1063066017	0
1570805152	30.54998	114.12509	1063066017	3
1571564124	30.67104	114.27822	1063066017	0
1572097861	30.50741	114.42444	1063066017	3
1572532209	30.54998	114.12509	1063066017	3
1573272391	30.54998	114.12509	1063066017	0
1573396895	30.54998	114.12509	1063066017	0
1573513567	30.54998	114.12509	1063066017	0
1573912320	30.54998	114.12509	1063066017	3
1574689787	30.54998	114.12509	1063066017	3
1575639317	30.54998	114.12509	1063066017	3
1576592918	30.54998	114.12509	1063066017	2
1577114943	30.54998	114.12509	1063066017	0
1577190418	30.54998	114.12509	1063066017	0
1577282489	30.54998	114.12509	1063066017	1
1577633395	30.54998	114.12509	1063066017	2
1577889028	30.54998	114.12509	1063066017	3
1577920248	30.54998	114.12509	1063066017	0
1577974406	30.54998	114.12509	1063066017	3
1579703538	30.57666	114.29671	1063066017	2
1566400860	30.50238	114.31694	1063729843	2
1568380999	30.50238	114.31694	1063729843	0
1575656020	30.56658	114.41937	1063729843	0
1580465372	30.50238	114.31694	1063729843	2
1581330801	30.50238	114.31694	1063729843	3
1583591242	30.50238	114.31694	1063729843	1
1583683347	30.50238	114.31694	1063729843	1
1584459680	30.50238	114.31694	1063729843	3
1587026859	30.50238	114.31694	1063729843	3
1587478966	30.50238	114.31694	1063729843	3
1588754342	30.50238	114.31694	1063729843	3
1589195690	30.50238	114.31694	1063729843	0
1597931366	30.50238	114.31694	1063729843	1
1603724051	30.50564	114.43718	1063729843	1
1607958217	30.50238	114.31694	1063729843	3
1608380989	30.55714	114.43477	1063729843	3
1532336481	30.58014	114.29245	1064280514	0
1536371172	30.51706	114.4008	1064280514	2
1538954970	30.64452	114.29513	1064280514	0
1540074279	30.64452	114.29513	1064280514	3
1547894295	30.64452	114.29513	1064280514	0
1548078181	30.64452	114.29513	1064280514	0
1549097004	30.58522	114.28656	1064280514	3
1550471275	30.64452	114.29513	1064280514	0
1552603978	30.57666	114.29671	1064280514	3
1553851049	30.61702	114.27814	1064280514	0
1554437218	30.61785	114.25547	1064280514	3
1556234036	30.64452	114.29513	1064280514	0
1556524333	30.57764	114.29096	1064280514	3
1557442801	30.64452	114.29513	1064280514	0
1558653997	30.60926	114.2867	1064280514	0
1561653418	30.64452	114.29513	1064280514	0
1563351015	30.64452	114.29513	1064280514	3
1563453629	30.64452	114.29513	1064280514	3
1564447763	30.60342	114.28766	1064280514	0
1565934702	30.65035	114.31104	1064280514	0
1569382118	30.64452	114.29513	1064280514	0
1571934888	30.60385	114.25641	1064280514	1
1573170003	30.64452	114.29513	1064280514	1
1576828195	30.61702	114.27814	1064280514	0
1578396308	30.61702	114.27814	1064280514	2
1579750623	30.65764	114.32165	1064280514	3
1580377342	30.60816	114.27438	1064280514	0
1582202527	30.64452	114.29513	1064280514	3
1582765980	30.64452	114.29513	1064280514	3
1583621720	30.64452	114.29513	1064280514	0
1591088698	30.58679	114.29398	1064280514	0
1541033884	30.62925	114.27846	1064492951	1
1559296977	30.58094	114.27067	1064492951	0
1564232101	30.61702	114.27814	1064492951	2
1567685415	30.59548	114.26686	1064492951	0
1570076115	30.61702	114.27814	1064492951	2
1580384148	30.61702	114.27814	1064492951	3
1580464451	30.60741	114.28554	1064492951	0
1580646533	30.60741	114.28554	1064492951	3
1580714914	30.60741	114.28554	1064492951	3
1580903068	30.60741	114.28554	1064492951	0
1581263464	30.60741	114.28554	1064492951	2
1581350446	30.60741	114.28554	1064492951	0
1581429987	30.60741	114.28554	1064492951	2
1582467959	30.60741	114.28554	1064492951	3
1582989243	30.61702	114.27814	1064492951	3
1583420398	30.61702	114.27814	1064492951	0
1583672500	30.61702	114.27814	1064492951	3
1584023733	30.61702	114.27814	1064492951	3
1584025228	30.61702	114.27814	1064492951	2
1585063513	30.61702	114.27814	1064492951	0
1585229138	30.61702	114.27814	1064492951	1
1585400118	30.61702	114.27814	1064492951	3
1585496737	30.61702	114.27814	1064492951	3
1585673274	30.61702	114.27814	1064492951	3
1585917167	30.61702	114.27814	1064492951	0
1586360183	30.61702	114.27814	1064492951	0
1587644851	30.61702	114.27814	1064492951	2
1587829578	30.61702	114.27814	1064492951	0
1596350504	30.55646	114.23882	1064492951	3
1609409450	30.60926	114.2867	1064492951	0
1539911712	30.59092	114.27603	1066292817	2
1544081694	30.59092	114.27603	1066292817	0
1548664749	30.70755	114.30562	1066292817	3
1554385440	30.30788	114.3829	1066292817	0
1559225515	30.62437	114.11837	1066292817	0
1560254000	30.59074	114.27577	1066292817	2
1569148233	30.59074	114.27577	1066292817	0
1586504444	30.50302	114.18406	1066292817	1
1597986513	30.37244	114.39964	1066292817	3
1601265356	30.49052	114.50923	1066292817	0
1602815723	30.5704	114.35403	1066292817	2
1604279882	30.59074	114.27577	1066292817	3
1582555139	30.62756	114.30533	1066356054	1
1582988522	30.62756	114.30533	1066356054	1
1583566850	30.62756	114.30533	1066356054	0
1583977234	30.62756	114.30533	1066356054	3
1584681252	30.62756	114.30533	1066356054	0
1586527397	30.622	114.31442	1066356054	1
1586847370	30.62212	114.31407	1066356054	3
1587231326	30.6219	114.31437	1066356054	3
1588536268	30.62756	114.30534	1066356054	0
1588789816	30.61601	114.31387	1066356054	0
1589128208	30.6219	114.31434	1066356054	3
1589128682	30.62756	114.30534	1066356054	3
1589286737	30.62756	114.30534	1066356054	0
1589447665	30.62756	114.30534	1066356054	3
1589451748	30.62756	114.30534	1066356054	0
1592479725	30.62756	114.30534	1066356054	0
1592648930	30.62756	114.30534	1066356054	0
1593027431	30.61947	114.31972	1066356054	2
1593973008	30.62756	114.30534	1066356054	3
1595753464	30.60725	114.31047	1066356054	2
1596287127	30.62756	114.30534	1066356054	0
1596378157	30.56692	114.33573	1066356054	0
1596561794	30.62756	114.30534	1066356054	3
1609435453	30.6232	114.31486	1066356054	0
1560249862	30.58079	114.27015	1066444135	0
1561131783	30.61702	114.27814	1066444135	3
1566382773	30.58079	114.27015	1066444135	3
1570365793	30.61702	114.27814	1066444135	3
1570859567	30.59845	114.24983	1066444135	3
1572312619	30.61702	114.27814	1066444135	0
1572312716	30.61702	114.27814	1066444135	3
1572429279	30.61702	114.27814	1066444135	0
1572528715	30.61702	114.27814	1066444135	3
1573112673	30.59618	114.24649	1066444135	0
1573817546	30.61702	114.27814	1066444135	0
1574234475	30.61702	114.27814	1066444135	3
1574606449	30.61702	114.27814	1066444135	3
1575733023	30.61702	114.27814	1066444135	3
1576584849	30.61702	114.27814	1066444135	1
1576796384	30.50053	114.33982	1066444135	0
1576810228	30.44148	114.29581	1066444135	3
1577541214	30.61702	114.27814	1066444135	1
1579187194	30.61702	114.27814	1066444135	0
1579268705	30.61702	114.27814	1066444135	3
1579325800	30.61702	114.27814	1066444135	3
1580960074	30.61702	114.27814	1066444135	1
1583158880	30.61702	114.27814	1066444135	0
1585011295	30.61702	114.27814	1066444135	3
1585099309	30.61702	114.27814	1066444135	2
1586573536	30.61702	114.27814	1066444135	2
1586667681	30.61702	114.27814	1066444135	0
1592983327	30.59604	114.26516	1066444135	3
1592984105	30.59604	114.26521	1066444135	2
1596361236	30.61702	114.27814	1066444135	2
1596513648	30.61702	114.27814	1066444135	3
1597551866	30.66811	114.27957	1066444135	0
1599290791	30.61783	114.16723	1066444135	0
1599316243	30.61702	114.27814	1066444135	0
1600296915	30.5067	114.3962	1066444135	0
1605701160	30.61702	114.27814	1066444135	3
1607144514	30.61702	114.27814	1066444135	3
1609081514	30.61702	114.27814	1066444135	0
1527779115	30.64273	114.42032	1067314463	0
1527849821	30.58556	114.2916	1067314463	0
1527873430	30.58522	114.28656	1067314463	0
1527874500	30.58556	114.2916	1067314463	3
1528008991	30.64936	114.419	1067314463	0
1570359814	30.58761	114.2962	1067314463	1
1570365594	30.586	114.29428	1067314463	3
1570538716	30.47548	114.40896	1067314463	0
1571139511	30.60451	114.29188	1067314463	0
1571281006	30.6451	114.41802	1067314463	3
1571307181	30.58334	114.29302	1067314463	3
1571324130	30.58556	114.2916	1067314463	3
1571478528	30.51736	114.36057	1067314463	2
1571481254	30.51736	114.36057	1067314463	3
1571502335	30.51736	114.36057	1067314463	0
1571559167	30.64436	114.39009	1067314463	2
1571735271	30.5866	114.30237	1067314463	0
1571902707	30.62636	114.37883	1067314463	0
1571985462	30.54786	114.29943	1067314463	3
1572016385	30.57385	114.28308	1067314463	0
1572167541	30.56967	114.36414	1067314463	3
1573015963	30.63831	114.40827	1067314463	0
1573016906	30.64901	114.41827	1067314463	0
1573018215	30.58436	114.29857	1067314463	3
1573019017	30.64883	114.41828	1067314463	3
1573194447	30.65007	114.41648	1067314463	0
1573196097	30.65007	114.41648	1067314463	2
1573200423	30.64352	114.4131	1067314463	3
1573289676	30.57402	114.28397	1067314463	3
1573378229	30.57648	114.37234	1067314463	0
1573562170	30.5401	114.31407	1067314463	0
1573624536	30.64965	114.41799	1067314463	3
1574143974	30.56658	114.41937	1067314463	3
1574148734	30.64972	114.41749	1067314463	2
1574168158	30.64054	114.39731	1067314463	3
1574176031	30.63831	114.40827	1067314463	0
1574249611	30.6497	114.41783	1067314463	0
1574261820	30.56969	114.36826	1067314463	0
1574467519	30.60473	114.30298	1067314463	3
1574469698	30.60461	114.30296	1067314463	3
1574524788	30.61086	114.30986	1067314463	2
1574569822	30.61086	114.30986	1067314463	2
1574691770	30.64892	114.41823	1067314463	0
1574099147	30.62616	114.38092	1069348860	0
1575228059	30.6059	114.38565	1069348860	0
1578217438	30.62653	114.3805	1069348860	2
1579802680	30.62646	114.38055	1069348860	2
1581350353	30.62645	114.38064	1069348860	0
1581976941	30.62662	114.38064	1069348860	3
1582224508	30.62186	114.3805	1069348860	3
1584296015	30.62646	114.38065	1069348860	0
1593279039	30.58728	114.28375	1069348860	3
1593572693	30.62648	114.38059	1069348860	3
1594095156	30.62638	114.3807	1069348860	0
1594492034	30.62634	114.38073	1069348860	0
1531813685	30.58565	114.28036	1072452517	1
1531998072	30.58565	114.28036	1072452517	3
1532584907	30.58565	114.28036	1072452517	1
1533315488	30.58565	114.28036	1072452517	3
1540000404	30.58565	114.28036	1072452517	0
1553927802	30.58565	114.28036	1072452517	0
1561717566	30.58131	114.27239	1072452517	3
1562311806	30.58131	114.27239	1072452517	3
1564555181	30.57967	114.27373	1072452517	0
1564578118	30.57967	114.27373	1072452517	0
1567913768	30.57967	114.27373	1072452517	1
1569029111	30.57967	114.27373	1072452517	3
1572143146	30.57967	114.27373	1072452517	0
1565237076	30.52514	114.35305	1073657740	0
1565322793	30.52514	114.35305	1073657740	0
1565491541	30.52514	114.35305	1073657740	3
1565492097	30.52514	114.35305	1073657740	3
1565587979	30.52514	114.35305	1073657740	1
1565589386	30.52514	114.35305	1073657740	3
1565752558	30.52514	114.35305	1073657740	3
1566099625	30.52514	114.35305	1073657740	0
1566100898	30.52514	114.35305	1073657740	2
1566181651	30.52514	114.35305	1073657740	2
1567742910	30.52514	114.35305	1073657740	3
1567997662	30.52514	114.35305	1073657740	3
1568171817	30.52514	114.35305	1073657740	3
1568434232	30.52514	114.35305	1073657740	3
1568521441	30.52514	114.35305	1073657740	2
1568523472	30.50851	114.33305	1073657740	3
1568864621	30.52514	114.35305	1073657740	3
1568948460	30.52514	114.35305	1073657740	0
1569384517	30.50851	114.33305	1073657740	0
1569469743	30.52514	114.35305	1073657740	0
1569553512	30.52514	114.35305	1073657740	0
1533940412	30.64452	114.29513	1074726485	3
1537488968	30.64452	114.29513	1074726485	1
1537519881	30.64452	114.29513	1074726485	0
1553038646	30.57753	114.29842	1074726485	0
1564892925	30.64452	114.29513	1074726485	3
1567520314	30.64452	114.29513	1074726485	0
1568022619	30.64452	114.29513	1074726485	0
1568377227	30.64452	114.29513	1074726485	3
1570522773	30.36993	114.37282	1074726485	3
1573227451	30.64452	114.29513	1074726485	2
1573359144	30.64452	114.29513	1074726485	3
1576252620	30.6278	114.26462	1074726485	0
1577019036	30.64452	114.29513	1074726485	0
1577115401	30.64452	114.29513	1074726485	0
1579513869	30.38571	114.32165	1074726485	3
1602490742	30.36994	114.37285	1074726485	2
1604288970	30.64452	114.29513	1074726485	3
1604543386	30.54575	114.25997	1074726485	3
1607323069	30.43312	114.34431	1074726485	3
1608982158	30.64452	114.29513	1074726485	3
1609031075	30.64452	114.29513	1074726485	1
1546131699	30.49486	114.24718	1075382523	1
1554384418	30.77176	114.2111	1075382523	3
1555499308	30.55778	114.34002	1075382523	0
1563634686	30.6205	114.32785	1075382523	3
1564316426	30.55778	114.34002	1075382523	3
1567902293	30.58109	114.28954	1075382523	3
1571759859	30.56322	114.3726	1075382523	0
1579420814	30.5511	114.34239	1075382523	3
1582370624	30.50603	114.3157	1075382523	0
1583586282	30.52878	114.33254	1075382523	0
1592468263	30.5585	114.31389	1075382523	3
1592793333	30.52767	114.34964	1075382523	0
1602258198	30.55988	114.30377	1075382523	3
1538843907	30.59428	114.39471	1075477172	0
1546664687	30.5812	114.26802	1075477172	1
1546769102	30.59376	114.26346	1075477172	3
1554648524	30.59905	114.19287	1075477172	3
1559112035	30.55519	114.28487	1075477172	3
1578842513	30.61518	114.20579	1075477172	0
1583235915	30.60342	114.28766	1075477172	3
1583758783	30.65922	114.22473	1075477172	0
1584449796	30.65973	114.22501	1075477172	0
1585189731	30.65947	114.22454	1075477172	3
1585303892	30.65927	114.2247	1075477172	1
1585573800	30.66054	114.22513	1075477172	0
1585907662	30.65946	114.22469	1075477172	0
1586347423	30.65944	114.2245	1075477172	2
1586953914	30.65953	114.22494	1075477172	3
1588942631	30.65001	114.23822	1075477172	1
1590551903	30.65908	114.22484	1075477172	3
1590817457	30.59771	114.2662	1075477172	3
1592368288	30.65908	114.22472	1075477172	3
1593564814	30.6593	114.22455	1075477172	2
1572439164	30.47978	114.31009	1082195087	0
1573042888	30.47978	114.31009	1082195087	0
1573302579	30.57675	114.33493	1082195087	3
1573916118	30.47978	114.31009	1082195087	3
1575818442	30.47978	114.31009	1082195087	1
1575991988	30.47978	114.31009	1082195087	3
1576595838	30.47978	114.31009	1082195087	0
1577548709	30.47978	114.31009	1082195087	0
1578049980	30.47978	114.31009	1082195087	2
1578667528	30.45597	113.93949	1082195087	3
1580208280	30.45592	113.9397	1082195087	3
1583079628	30.45458	113.93918	1082195087	3
1584720056	30.45614	113.93951	1082195087	3
1586350117	30.456	113.93953	1082195087	0
1590402068	30.5049	114.20689	1082195087	3
1591284602	30.4562	113.93956	1082195087	0
1593097032	30.45624	113.93956	1082195087	0
1593697383	30.45618	113.93949	1082195087	3
1598933011	30.47978	114.31009	1082195087	3
1600099430	30.47978	114.31009	1082195087	3
1601312337	30.52878	114.33253	1082195087	0
1601564499	30.47978	114.31009	1082195087	0
1603205934	30.47978	114.31009	1082195087	3
1603379229	30.47978	114.31009	1082195087	3
1606297626	30.47978	114.31009	1082195087	2
1609433864	30.47978	114.31009	1082195087	0
1569067120	30.60927	114.30995	1082308710	0
1569082786	30.5964	114.34071	1082308710	0
1569133363	30.60943	114.30865	1082308710	2
1569685818	30.59635	114.34071	1082308710	0
1570111542	30.59666	114.34054	1082308710	3
1570336323	30.60927	114.30995	1082308710	1
1572100437	30.59639	114.34068	1082308710	0
1575678189	30.53746	114.32545	1082308710	3
1577884842	30.59631	114.34068	1082308710	0
1579601809	30.60942	114.30987	1082308710	0
1583940532	30.59638	114.34067	1082308710	0
1584808624	30.59642	114.34068	1082308710	3
1538088312	30.34993	114.31764	1082660465	3
1545979988	30.34993	114.31764	1082660465	3
1546217318	30.34993	114.31764	1082660465	3
1546920260	30.34993	114.31764	1082660465	1
1548998557	30.34993	114.31764	1082660465	3
1559366100	30.34993	114.31764	1082660465	3
1560488653	30.34993	114.31764	1082660465	3
1598709738	30.36668	114.3501	1082660465	0
1600061264	30.34993	114.31764	1082660465	3
1600328782	30.34993	114.31764	1082660465	3
1542466321	30.50495	114.20665	1086173144	0
1551536675	30.50565	114.43685	1086173144	3
1553068296	30.48808	114.40238	1086173144	3
1555300130	30.47909	114.38431	1086173144	0
1563532023	30.5885	114.28459	1086173144	0
1575199889	30.49034	114.40994	1086173144	3
1575861223	30.62756	114.30533	1086173144	3
1577180187	30.50641	114.40433	1086173144	0
1579323095	30.56658	114.41937	1086173144	3
1593084384	30.58882	114.2669	1086173144	0
1594725044	30.87416	114.37402	1086173144	3
1594725488	30.87416	114.37402	1086173144	0
1598668364	30.50998	114.32664	1086173144	3
1602046881	30.58598	114.29167	1086173144	2
1528128233	30.58556	114.2916	1087289147	3
1533480417	30.58761	114.29891	1087289147	0
1534129582	30.57472	114.2979	1087289147	3
1563372363	30.58094	114.27067	1087289147	3
1566181713	30.58904	114.30017	1087289147	2
1571102214	30.58987	114.29485	1087289147	0
1571979953	30.58941	114.30038	1087289147	0
1572233655	30.5886	114.30201	1087289147	3
1572347740	30.59563	114.28828	1087289147	1
1572486032	30.59563	114.28828	1087289147	3
1573006795	30.58219	114.29783	1087289147	3
1573434423	30.58672	114.29804	1087289147	3
1574331243	30.61084	114.31107	1087289147	3
1574564352	30.56131	114.33807	1087289147	3
1575417888	30.59148	114.2917	1087289147	1
1575936182	30.59434	114.29336	1087289147	3
1580346968	30.58435	114.29857	1087289147	3
1584501242	30.5655	114.34161	1087289147	1
1586318229	30.6072	114.31237	1087289147	0
1586665039	30.59238	114.29479	1087289147	2
1586920824	30.58769	114.3016	1087289147	0
1587181150	30.56123	114.32888	1087289147	0
1587438990	30.5613	114.3378	1087289147	0
1587781886	30.56171	114.33769	1087289147	0
1587958190	30.56164	114.33826	1087289147	3
1588209673	30.56113	114.33781	1087289147	0
1589335101	30.58892	114.30022	1087289147	1
1589939891	30.5613	114.336	1087289147	3
1590634299	30.56106	114.33798	1087289147	0
1592819032	30.58859	114.3001	1087289147	3
1595811300	30.77185	114.22036	1087289147	0
1597892640	30.58869	114.30097	1087289147	0
1603374731	30.55778	114.34002	1087289147	0
1603709764	30.58869	114.30097	1087289147	0
1604812421	30.58869	114.30097	1087289147	3
1605162118	30.53625	114.40915	1087289147	3
1606385186	30.58384	114.29282	1087289147	0
1553769144	30.64522	114.23444	1087444355	0
1556099657	30.58349	114.27574	1087444355	3
1568075622	30.54414	114.33131	1087444355	3
1576833309	30.59952	114.30271	1087444355	3
1576833334	30.6153	114.26565	1087444355	3
1576833500	30.6241	114.41054	1087444355	0
1577443698	30.65429	114.23628	1087444355	3
1577805900	30.65484	114.23613	1087444355	3
1578012874	30.65621	114.23553	1087444355	2
1579161990	30.59937	114.30248	1087444355	3
1583682449	30.65474	114.23621	1087444355	3
1585994658	30.65468	114.23608	1087444355	3
1585994679	30.65468	114.23608	1087444355	0
1589125245	30.65564	114.23599	1087444355	0
1592394394	30.65537	114.23626	1087444355	1
1592542431	30.61783	114.16724	1087444355	3
1594101819	30.65458	114.23734	1087444355	0
1532522846	30.62462	114.13877	1091870585	3
1532569240	30.62462	114.13877	1091870585	3
1533393115	30.62462	114.13877	1091870585	2
1537186705	30.62462	114.13877	1091870585	1
1537251151	30.59224	114.26152	1091870585	0
1537251194	30.59224	114.26152	1091870585	1
1542062476	30.6331	114.13522	1091870585	0
1542436958	30.59224	114.26152	1091870585	1
1542463271	30.6331	114.13522	1091870585	2
1542971744	30.6331	114.13522	1091870585	3
1548675161	30.5067	114.3962	1094256411	3
1556626890	30.51761	114.3613	1094256411	2
1557367469	30.50858	114.34848	1094256411	3
1558528435	30.50858	114.34848	1094256411	3
1565964031	30.50777	114.34728	1094256411	0
1570018684	30.50767	114.34728	1094256411	2
1570978810	30.50709	114.34722	1094256411	3
1571658765	30.50767	114.3473	1094256411	2
1571825508	30.50787	114.34761	1094256411	3
1573742058	30.50592	114.20717	1094256411	0
1574698362	30.50766	114.34796	1094256411	3
1575120130	30.50739	114.34724	1094256411	3
1575589816	30.5074	114.34725	1094256411	3
1575633894	30.53596	114.32172	1094256411	3
1587653774	30.50776	114.34743	1094256411	2
1587889367	30.50766	114.34796	1094256411	2
1591884049	30.54883	114.2945	1094256411	3
1602501907	30.51736	114.36057	1094256411	3
1605248011	30.50852	114.35742	1094256411	3
1563803288	30.53879	114.29581	1097115692	0
1568346215	30.62032	114.38754	1097115692	3
1568392929	30.61929	114.39466	1097115692	0
1572185460	30.61898	114.3946	1097115692	0
1577202966	30.61932	114.39465	1097115692	2
1578663068	30.61926	114.39475	1097115692	0
1582908971	30.61986	114.39429	1097115692	3
1583567880	30.61932	114.39475	1097115692	3
1585912406	30.61923	114.39465	1097115692	0
1586412041	30.61926	114.39475	1097115692	0
1591974089	30.61923	114.39466	1097115692	0
1592665357	30.61925	114.39473	1097115692	0
1593694848	30.619	114.39319	1097115692	0
1562077747	30.3873	114.37264	1097813053	3
1562169126	30.39034	114.37483	1097813053	3
1562258711	30.3873	114.37264	1097813053	0
1569232072	30.38739	114.37766	1097813053	3
1569252771	30.57753	114.29842	1097813053	2
1571578708	30.38963	114.37576	1097813053	3
1572149806	30.51212	114.39993	1097813053	0
1574424993	30.47752	114.47084	1097813053	0
1575218149	30.3896	114.37621	1097813053	3
1581473112	30.3897	114.37586	1097813053	3
1581769786	30.38956	114.37594	1097813053	2
1582211235	30.39128	114.3764	1097813053	0
1582814005	30.3912	114.37679	1097813053	3
1584242651	30.38949	114.37592	1097813053	0
1585042671	30.39004	114.37604	1097813053	2
1585144279	30.38961	114.37579	1097813053	1
1602054145	30.61685	114.32297	1097813053	3
1580010208	30.65329	114.23023	1100306922	1
1580446810	30.65317	114.23015	1100306922	1
1580780345	30.65349	114.23024	1100306922	0
1581263281	30.65314	114.23009	1100306922	3
1581898719	30.65315	114.2301	1100306922	3
1584150313	30.65134	114.23013	1100306922	3
1591537775	30.63739	114.21929	1100306922	2
1591743320	30.65329	114.23025	1100306922	0
1591827531	30.65316	114.23028	1100306922	3
1593644790	30.65329	114.23019	1100306922	3
1594511418	30.65329	114.23022	1100306922	3
1594679633	30.65327	114.23021	1100306922	0
1594770712	30.65329	114.23025	1100306922	0
1594858861	30.65134	114.23013	1100306922	3
1595208906	30.65041	114.24281	1100306922	0
1598248530	30.64522	114.23444	1100306922	0
1539427268	30.58053	114.22801	1100959283	3
1540602318	30.5729	114.26008	1100959283	0
1543206948	30.57643	114.25271	1100959283	0
1547969131	30.57125	114.25811	1100959283	3
1548035193	30.58105	114.27118	1100959283	0
1548573081	30.57018	114.2572	1100959283	0
1554272633	30.54964	114.28845	1100959283	3
1555241940	30.58105	114.27118	1100959283	3
1563252802	30.57673	114.26015	1100959283	0
1575817102	30.57883	114.27113	1100959283	0
1524997226	30.51368	114.21104	1102201880	2
1526200670	30.57925	114.27187	1102201880	0
1539306734	30.6153	114.26565	1102201880	0
1544846180	30.5436	114.36176	1102201880	3
1557664884	30.58105	114.27061	1102201880	3
1559911206	30.58079	114.27015	1102201880	0
1564329976	30.5958	114.39601	1102201880	3
1567162692	30.59199	114.30138	1102201880	0
1574781761	30.58522	114.28656	1102201880	0
1594049862	30.59586	114.26374	1102201880	3
1585725610	30.65251	114.22736	1102278361	2
1586430833	30.65251	114.22736	1102278361	3
1588477010	30.65251	114.22736	1102278361	0
1588818364	30.65251	114.22736	1102278361	3
1589370951	30.65251	114.22736	1102278361	2
1589976388	30.65251	114.22736	1102278361	3
1590132514	30.65251	114.22736	1102278361	0
1590151244	30.65251	114.22736	1102278361	3
1590474061	30.65251	114.22736	1102278361	0
1590721509	30.65251	114.22736	1102278361	3
1590983547	30.65251	114.22736	1102278361	3
1591272789	30.65251	114.22736	1102278361	3
1591356099	30.65089	114.22688	1102278361	3
1591705039	30.65251	114.22736	1102278361	3
1592830969	30.65251	114.22736	1102278361	3
1594386961	30.65251	114.22736	1102278361	0
1594952085	30.65251	114.22736	1102278361	2
1597838167	30.65251	114.22736	1102278361	1
1598156866	30.65251	114.22736	1102278361	2
1599176765	30.65251	114.22736	1102278361	3
1606364307	30.65251	114.22736	1102278361	3
1580638342	30.60465	114.26411	1102321020	3
1583076149	30.60434	114.26376	1102321020	3
1583674894	30.60464	114.26418	1102321020	3
1585384655	30.60467	114.26413	1102321020	3
1586437382	30.60443	114.26445	1102321020	3
1587807782	30.6046	114.26405	1102321020	0
1589265249	30.60464	114.26413	1102321020	2
1590588508	30.60473	114.26408	1102321020	3
1592026987	30.60405	114.26418	1102321020	3
1592297572	30.60458	114.26405	1102321020	0
1592660800	30.58342	114.28628	1102321020	3
1593096193	30.59542	114.26446	1102321020	3
1593432038	30.6047	114.26408	1102321020	0
1593764396	30.58522	114.28656	1102321020	3
1594204322	30.59628	114.26581	1102321020	0
1596632804	30.57724	114.3769	1102321020	1
1609229633	30.5378	114.36285	1102321020	3
1609427576	30.51736	114.36057	1102321020	3
1581852013	30.64452	114.29513	1103250952	0
1582069640	30.64452	114.29513	1103250952	0
1582288259	30.64452	114.29513	1103250952	0
1582785403	30.64452	114.29513	1103250952	2
1583983702	30.64452	114.29513	1103250952	0
1584098293	30.64452	114.29513	1103250952	3
1584686668	30.64452	114.29513	1103250952	0
1586824450	30.64452	114.29513	1103250952	3
1594282219	30.62756	114.30534	1103250952	3
1600680377	30.64452	114.29513	1103250952	3
1602987922	30.60725	114.31047	1103250952	3
1603588408	30.60725	114.31047	1103250952	3
1604739328	30.60927	114.30995	1103250952	1
1608278924	30.64452	114.29513	1103250952	0
1608815196	30.64452	114.29513	1103250952	0
1609253689	30.64452	114.29513	1103250952	1
1532778623	30.56658	114.41937	1103788655	0
1561180976	30.56658	114.41937	1103788655	0
1562148494	30.56658	114.41937	1103788655	0
1568361748	30.56658	114.41937	1103788655	0
1568361940	30.56658	114.41937	1103788655	2
1570027289	30.62795	114.39652	1103788655	0
1577455432	30.56658	114.41937	1103788655	0
1577881736	30.56658	114.41937	1103788655	3
1579011503	30.55778	114.34002	1103788655	0
1579190080	30.56658	114.41937	1103788655	3
1579317245	30.58435	114.29857	1103788655	3
1579346707	30.56658	114.41937	1103788655	3
1590914593	30.57312	114.42617	1103788655	1
1591581480	30.57312	114.42617	1103788655	0
1592529839	30.57312	114.42617	1103788655	3
1593477571	30.57312	114.42617	1103788655	0
1602296950	30.57312	114.42617	1103788655	3
1602472293	30.57312	114.42617	1103788655	3
1602814531	30.57312	114.42617	1103788655	2
1607160138	30.57312	114.42617	1103788655	0
1566738835	30.56128	114.35305	1105434704	3
1568040767	30.56071	114.35292	1105434704	3
1568423925	30.56112	114.35302	1105434704	0
1569502088	30.56077	114.35294	1105434704	3
1573439142	30.55553	114.33937	1105434704	3
1575601888	30.56055	114.3531	1105434704	0
1581698860	30.56112	114.35283	1105434704	3
1583985414	30.56138	114.35316	1105434704	0
1586835206	30.56096	114.35306	1105434704	0
1586866266	30.55939	114.35411	1105434704	1
1587604661	30.56105	114.35292	1105434704	3
1588427394	30.56084	114.3528	1105434704	0
1590202079	30.56114	114.35303	1105434704	0
1592990151	30.56059	114.3527	1105434704	3
1568378534	30.62833	114.38449	1107226480	0
1568561300	30.62295	114.36751	1107226480	0
1569943609	30.62365	114.36745	1107226480	0
1570179656	30.62837	114.38251	1107226480	1
1572094098	30.62355	114.36941	1107226480	0
1572538569	30.6281	114.38237	1107226480	3
1574670414	30.62409	114.38167	1107226480	3
1575214668	30.62355	114.36941	1107226480	3
1575429267	30.62355	114.36941	1107226480	1
1575731514	30.58603	114.3382	1107226480	0
1576200653	30.62355	114.36941	1107226480	0
1578959066	30.53044	114.31696	1107226480	3
1604853994	30.52572	114.35536	1107226480	3
1605401037	30.62355	114.36941	1107226480	3
1605839985	30.62355	114.36941	1107226480	0
1609001924	30.49349	114.41221	1107226480	2
1562074654	30.50059	114.37697	1107821895	3
1562166488	30.46155	114.43384	1107821895	0
1569066674	30.50638	114.4037	1107821895	2
1572094420	30.56658	114.41937	1107821895	3
1573311458	30.47382	114.35806	1107821895	0
1576387360	30.49989	114.38862	1107821895	3
1577284426	30.51397	114.3685	1107821895	0
1589202148	30.57215	114.324	1107821895	1
1591531870	30.49739	114.39317	1107821895	0
1594385323	30.5067	114.3962	1107821895	3
1573213832	30.44001	114.26579	1107831777	3
1577460673	30.43429	114.26142	1107831777	0
1578116036	30.44001	114.26579	1107831777	0
1595995157	30.58522	114.28656	1107831777	0
1601371546	30.58378	114.32687	1107831777	0
1603788759	30.49156	114.40839	1107831777	0
1605450062	30.44001	114.26579	1107831777	0
1606041981	30.44001	114.26579	1107831777	0
1607008202	30.44001	114.26579	1107831777	3
1607253960	30.44001	114.26579	1107831777	0
1537688499	30.5067	114.3962	1108143032	0
1543287848	30.48668	114.39316	1108143032	1
1545904434	30.48668	114.39316	1108143032	0
1546353530	30.5067	114.3962	1108143032	0
1565658180	30.50738	114.21578	1108143032	1
1567178285	30.50708	114.2156	1108143032	0
1568808878	30.49212	114.40206	1108143032	3
1570370949	30.48765	114.39978	1108143032	3
1570698192	30.48765	114.39978	1108143032	3
1580624496	30.5075	114.21568	1108143032	2
1580820419	30.50724	114.21555	1108143032	3
1581774573	30.5069	114.21537	1108143032	0
1585576349	30.5073	114.21566	1108143032	3
1585662246	30.50704	114.21547	1108143032	0
1585995937	30.50747	114.21566	1108143032	3
1586094228	30.50751	114.21565	1108143032	0
1586342934	30.50749	114.21566	1108143032	0
1586950259	30.50705	114.21541	1108143032	2
1587210759	30.50692	114.21541	1108143032	0
1589374125	30.50715	114.21582	1108143032	3
1572022364	30.53122	114.31734	1109348313	1
1572095032	30.54787	114.29943	1109348313	3
1572098190	30.56658	114.41937	1109348313	3
1572197016	30.55778	114.34002	1109348313	0
1572280382	30.5554	114.2679	1109348313	3
1572366699	30.61868	114.30762	1109348313	0
1572367952	30.58556	114.2916	1109348313	0
1572480012	30.54218	114.30636	1109348313	2
1572481577	30.5025	114.40638	1109348313	0
1572492622	30.54487	114.2578	1109348313	3
1551926843	30.47381	114.35062	1110142905	0
1552141239	30.47485	114.35677	1110142905	3
1555431059	30.47485	114.35677	1110142905	0
1567343802	30.47382	114.35806	1110142905	0
1567755706	30.47382	114.35806	1110142905	2
1567925498	30.47382	114.35806	1110142905	2
1568574883	30.47382	114.35806	1110142905	0
1568651644	30.47382	114.35806	1110142905	3
1568721096	30.47382	114.35806	1110142905	3
1573997537	30.47382	114.35806	1110142905	2
1574054142	30.47382	114.35806	1110142905	3
1574871177	30.47382	114.35806	1110142905	0
1575140840	30.47382	114.35806	1110142905	3
1562387736	30.4999	114.41476	1110653523	2
1570275267	30.48214	114.4352	1110653523	1
1570287861	30.48208	114.435	1110653523	0
1570965910	30.50574	114.40057	1110653523	0
1571477639	30.48198	114.39601	1110653523	0
1572433654	30.47698	114.43505	1110653523	0
1572617892	30.48233	114.43512	1110653523	3
1572706574	30.48228	114.43502	1110653523	0
1573975781	30.48224	114.43503	1110653523	0
1574090557	30.48262	114.43487	1110653523	3
1589123810	30.48268	114.43491	1110653523	0
1589799852	30.48235	114.43496	1110653523	0
1590672427	30.46983	114.39858	1110653523	3
1572606471	30.59428	114.39471	1111046314	1
1572699600	30.66811	114.27957	1111046314	3
1572947701	30.42232	114.30932	1111046314	3
1573387555	30.34993	114.31764	1111046314	0
1573697485	30.38156	114.31218	1111046314	0
1574312975	30.37587	114.29606	1111046314	3
1575285927	30.3483	114.33365	1111046314	0
1577600378	30.50469	114.40065	1111046314	3
1590544375	30.3627	114.35253	1111046314	3
1591090872	30.34993	114.31764	1111046314	3
1591359608	30.34993	114.31764	1111046314	3
1591710076	30.36687	114.35539	1111046314	1
1593951509	30.34993	114.31764	1111046314	2
1539398660	30.61685	114.32297	1111381970	3
1542888399	30.438	114.41882	1111381970	3
1545564134	30.60977	114.26901	1111381970	0
1556898373	30.61685	114.32297	1111381970	3
1561353292	30.58522	114.28656	1111381970	3
1562120439	30.50833	114.37225	1111381970	3
1564309598	30.58522	114.28656	1111381970	3
1564938352	30.59628	114.26581	1111381970	2
1566304319	30.55295	114.34873	1111381970	3
1573725172	30.44002	114.41948	1111381970	0
1579875022	30.61993	114.27193	1111381970	3
1586499962	30.56764	114.39506	1111381970	3
1595247199	30.58079	114.27015	1111381970	1
1597243419	30.58522	114.28656	1111381970	3
1598619039	30.57481	114.32292	1111381970	0
1606119826	30.5067	114.3962	1111381970	1
1606212492	30.44002	114.41948	1111381970	0
1608609139	30.44002	114.41948	1111381970	3
1526256236	30.48636	114.18648	1111723213	3
1534946478	30.5121	114.182	1111723213	1
1563678294	30.58079	114.27015	1111723213	2
1571369382	30.46015	114.17329	1111723213	3
1571493015	30.46013	114.17331	1111723213	0
1572154032	30.5804	114.29164	1111723213	0
1572433637	30.45589	114.15833	1111723213	0
1573734322	30.46541	114.18171	1111723213	3
1573912736	30.46023	114.17353	1111723213	0
1575193152	30.5049	114.20689	1111723213	3
1575543118	30.49908	114.16765	1111723213	0
1576388419	30.46004	114.17327	1111723213	2
1577013948	30.4901	114.13685	1111723213	2
1577197493	30.48554	114.15379	1111723213	0
1577280900	30.46355	114.175	1111723213	3
1577356279	30.47843	114.1801	1111723213	3
1577888574	30.46011	114.17328	1111723213	3
1577969892	30.46013	114.1733	1111723213	0
1578451111	30.48559	114.15249	1111723213	3
1578922604	30.49276	114.16114	1111723213	3
1583118348	30.45967	114.17358	1111723213	3
1584250640	30.45994	114.17321	1111723213	3
1585815444	30.46432	114.13822	1111723213	0
1586950339	30.46016	114.17331	1111723213	0
1586994379	30.46435	114.13817	1111723213	2
1587180405	30.4602	114.17332	1111723213	0
1587188235	30.47843	114.1801	1111723213	0
1587272471	30.45993	114.17316	1111723213	0
1588060018	30.47843	114.1801	1111723213	0
1591705713	30.46014	114.17331	1111723213	0
1594043540	30.46004	114.1733	1111723213	3
1594559013	30.50553	114.16344	1111723213	0
1604305897	30.50553	114.16344	1111723213	2
1585465082	30.40732	114.37869	1112132054	0
1585481296	30.40732	114.37869	1112132054	3
1585638873	30.40732	114.37869	1112132054	0
1586240279	30.5754	114.24633	1112132054	3
1586253495	30.57533	114.24639	1112132054	2
1586260230	30.57544	114.24636	1112132054	3
1586355166	30.57547	114.24639	1112132054	0
1586422448	30.57535	114.24641	1112132054	3
1586452388	30.57543	114.2464	1112132054	3
1586529441	30.57544	114.24636	1112132054	0
1586605227	30.57543	114.24632	1112132054	3
1560998541	30.5917	114.3455	1113965921	0
1592320958	30.561	114.21069	1113965921	0
1592836858	30.5835	114.3527	1113965921	0
1593101641	30.5835	114.3527	1113965921	2
1593616859	30.58484	114.33909	1113965921	3
1594136514	30.59132	114.34002	1113965921	0
1594481209	30.5835	114.3527	1113965921	3
1594655854	30.5835	114.3527	1113965921	3
1594690476	30.45291	114.26916	1113965921	1
1595466692	30.45291	114.26916	1113965921	3
1597642169	30.5835	114.3527	1113965921	0
1534762761	30.582	114.29189	1114163187	0
1551677561	30.59428	114.39471	1114163187	1
1552298610	30.58177	114.29108	1114163187	3
1569222421	30.59428	114.39471	1114163187	0
1569940038	30.53316	114.20705	1114163187	3
1570464151	30.53319	114.20744	1114163187	0
1571583210	30.53095	114.31595	1114163187	1
1577763465	30.57627	114.25292	1114163187	2
1578104385	30.57636	114.25275	1114163187	1
1582343391	30.53291	114.20708	1114163187	1
1585395027	30.5342	114.20766	1114163187	1
1589205669	30.56658	114.41937	1114163187	3
1591864616	30.57641	114.25276	1114163187	0
1592206286	30.58522	114.28656	1114163187	0
1593868420	30.53308	114.20716	1114163187	0
1600356433	30.57869	114.29163	1114163187	3
1603813440	30.59419	114.39395	1114163187	3
1607337551	30.58079	114.27015	1114163187	2
1609153128	30.6205	114.32785	1114163187	1
1545752104	30.58334	114.29302	1116122123	3
1581007949	30.64293	114.32268	1116122123	2
1581125791	30.64293	114.32268	1116122123	3
1581528808	30.64293	114.32268	1116122123	3
1582011764	30.64502	114.32476	1116122123	3
1582611557	30.64206	114.32401	1116122123	3
1583999689	30.64205	114.32581	1116122123	0
1584618227	30.64293	114.32268	1116122123	3
1584794117	30.64293	114.32268	1116122123	3
1584971140	30.64293	114.32268	1116122123	3
1586916643	30.64293	114.32268	1116122123	0
1553857482	30.58522	114.28656	1117015810	1
1555151590	30.5436	114.36176	1117015810	1
1557395688	30.3873	114.37264	1117015810	0
1558880269	30.39136	114.41833	1117015810	0
1569064646	30.55778	114.34002	1117015810	0
1572706873	30.55778	114.34002	1117015810	3
1575981013	30.50641	114.40433	1117015810	0
1596044872	30.52767	114.34964	1117015810	3
1602933640	30.59419	114.39395	1117015810	1
1604840076	30.3873	114.37264	1117015810	3
1606055313	30.59628	114.26581	1117015810	0
1608639036	30.52767	114.34964	1117015810	3
1583036372	30.57575	114.29552	1117232267	0
1583141069	30.57573	114.29542	1117232267	2
1583393815	30.58522	114.28656	1117232267	3
1583410465	30.58522	114.28656	1117232267	0
1583411309	30.58522	114.28656	1117232267	3
1583546945	30.58522	114.28656	1117232267	3
1583548881	30.58522	114.28656	1117232267	0
1583549593	30.58522	114.28656	1117232267	0
1583573606	30.58522	114.28656	1117232267	0
1583625022	30.58522	114.28656	1117232267	0
1583643682	30.58522	114.28656	1117232267	1
1583644748	30.58522	114.28656	1117232267	3
1583644927	30.58522	114.28656	1117232267	0
1585715515	30.61125	114.27521	1117232267	2
1586824965	30.61124	114.27507	1117232267	0
1590973080	30.6153	114.26565	1117232267	1
1591230578	30.6153	114.26565	1117232267	0
1591403319	30.61163	114.2746	1117232267	0
1591493899	30.5181	114.38094	1117232267	3
1591794427	30.58522	114.28656	1117232267	3
1541311580	30.57649	114.25459	1118149990	1
1541774685	30.58522	114.28656	1118149990	0
1551170760	30.78124	114.21168	1118149990	0
1553490517	30.5505	114.12653	1118149990	3
1554298214	30.54998	114.12509	1118149990	3
1568717409	30.54776	114.11239	1118149990	2
1569051574	30.55314	114.12155	1118149990	2
1572168335	30.5618	114.20586	1118149990	3
1574340966	30.54998	114.12509	1118149990	3
1588413604	30.54998	114.12509	1118149990	0
1590568225	30.5615	114.20865	1118149990	0
1590850305	30.54877	114.11643	1118149990	3
1594175268	30.54736	114.11578	1118149990	0
1582008179	30.6638	114.344	1119798095	3
1582609220	30.6638	114.344	1119798095	0
1582709086	30.6638	114.344	1119798095	3
1582949344	30.6638	114.344	1119798095	1
1583025380	30.6638	114.344	1119798095	1
1583034917	30.6638	114.344	1119798095	3
1583727625	30.6638	114.344	1119798095	0
1585561455	30.6638	114.344	1119798095	2
1587014704	30.6638	114.344	1119798095	1
1587178238	30.6638	114.344	1119798095	3
1581656923	30.56623	114.27592	1132592387	0
1581838861	30.56626	114.27596	1132592387	3
1582278611	30.56625	114.27578	1132592387	0
1582439391	30.56607	114.27597	1132592387	1
1582531394	30.56627	114.27575	1132592387	1
1582613965	30.56627	114.27575	1132592387	0
1583826814	30.56624	114.27578	1132592387	0
1585549739	30.56613	114.27589	1132592387	0
1586771434	30.56613	114.27586	1132592387	0
1587218994	30.5661	114.2759	1132592387	2
1588252857	30.56614	114.27592	1132592387	0
1588521770	30.56626	114.27588	1132592387	0
1538127597	30.50592	114.3992	1133804905	3
1538988257	30.40569	114.36505	1133804905	0
1541142122	30.40569	114.36505	1133804905	3
1543896744	30.40569	114.36505	1133804905	2
1544009483	30.40569	114.36505	1133804905	3
1544937578	30.40569	114.36505	1133804905	3
1545754037	30.40569	114.36505	1133804905	3
1545887360	30.40569	114.36505	1133804905	0
1546243433	30.40569	114.36505	1133804905	0
1546273730	30.40569	114.36505	1133804905	0
1548238144	30.40569	114.36505	1133804905	1
1519134094	30.3518	114.09083	1137844725	3
1556978607	30.3518	114.09083	1137844725	0
1570180608	30.60725	114.31047	1137844725	3
1570529147	30.57385	114.28308	1137844725	0
1582966371	30.57385	114.28308	1137844725	0
1582966577	30.57385	114.28308	1137844725	3
1582967222	30.57385	114.28308	1137844725	3
1583416022	30.57385	114.28308	1137844725	0
1583918169	30.57385	114.28308	1137844725	3
1586164429	30.3518	114.09083	1137844725	3
1586763497	30.3518	114.09083	1137844725	3
1581088959	30.58675	114.25431	1138261151	1
1581264540	30.58675	114.25429	1138261151	3
1581440638	30.58678	114.25442	1138261151	0
1581525327	30.58683	114.25432	1138261151	0
1581610001	30.58678	114.25439	1138261151	3
1581956239	30.58679	114.25442	1138261151	3
1585586272	30.58678	114.25441	1138261151	1
1586105646	30.58676	114.25427	1138261151	0
1588347114	30.58682	114.25433	1138261151	0
1594794096	30.59516	114.26876	1138261151	1
1537800935	30.57753	114.29842	1142814981	3
[truncated: 13,300 more rows]
