# Supplementary material for: Predicting location emotions of users considering multidimensional spatio-temporal dependencies
Source: Front Psychol. 2025 Oct 8;16:1641623. doi: 10.3389/fpsyg.2025.1641623 (PMC12540485; doi:10.3389/fpsyg.2025.1641623)
Supplement: Supplementary file 1 [file Supplementary_file_1.zip › train.py]

import torch
import torch.nn as nn
import torch.optim as optim
from torch.utils.data import DataLoader, random_split
from model import RawDataset, MultiTaskAttentionBiLSTM
import os


def save_checkpoint(model, optimizer, epoch, best_loss, path="checkpoint.pth"):
    """
    Save training checkpoint
    """
    torch.save({
        "epoch": epoch,
        "model_state_dict": model.state_dict(),
        "optimizer_state_dict": optimizer.state_dict(),
        "best_loss": best_loss
    }, path)
    print(f"Model checkpoint saved to {path}")


def load_checkpoint(model, optimizer, path="checkpoint.pth"):
    """
    Load training checkpoint if available
    """
    if os.path.isfile(path):
        checkpoint = torch.load(path, map_location="cpu")
        model.load_state_dict(checkpoint["model_state_dict"])
        optimizer.load_state_dict(checkpoint["optimizer_state_dict"])
        start_epoch = checkpoint["epoch"] + 1
        best_loss = checkpoint["best_loss"]
        print(f"Loaded checkpoint from {path} (resume at epoch {start_epoch}, best_loss={best_loss:.4f})")
        return model, optimizer, start_epoch, best_loss
    else:
        print("No checkpoint found, training from scratch")
        return model, optimizer, 0, float("inf")


def train_model(pkl_path="dataset.pkl", num_epochs=50, batch_size=16, lr=1e-3, ckpt_path="checkpoint.pth"):
    # torch.manual_seed(42)

    # === 1. Load dataset ===
    dataset = RawDataset(pkl_path)

    # Train/test split
    train_size = int(0.8 * len(dataset))
    test_size = len(dataset) - train_size
    train_dataset, test_dataset = random_split(dataset, [train_size, test_size])

    train_loader = DataLoader(train_dataset, batch_size=batch_size, shuffle=True)
    test_loader = DataLoader(test_dataset, batch_size=batch_size, shuffle=False)

    # Infer input dimensions and number of classes
    seq_len = dataset[0][0].shape[0]
    d_model = dataset[0][0].shape[1]
    num_sentiment_classes = len(set([s[1].item() for s in dataset]))
    num_position_classes = len(set([s[2].item() for s in dataset]))

    # === 2. Build model ===
    model = MultiTaskAttentionBiLSTM(
        seq_len=seq_len,
        d_model=d_model,
        num_heads=2,
        lstm_hidden=128,
        lstm_layers=1,
        num_sentiment_classes=num_sentiment_classes,
        num_position_classes=num_position_classes,
        dropout=0.1,
        pooling="mean"
    )

    # Optimizer & loss functions
    optimizer = optim.Adam(model.parameters(), lr=lr)
    criterion_sentiment = nn.CrossEntropyLoss()
    criterion_position = nn.CrossEntropyLoss()

    # === 3. Load checkpoint if available ===
    model, optimizer, start_epoch, best_loss = load_checkpoint(model, optimizer, ckpt_path)

    # === 4. Training loop ===
    for epoch in range(start_epoch, num_epochs):
        # --- Training ---
        model.train()
        train_loss = 0.0
        for x, target_sentiment, target_position in train_loader:
            key_padding_mask = torch.zeros(x.size(0), x.size(1), dtype=torch.bool)

            sentiment_logits, position_logits = model(x, key_padding_mask)

            loss_sentiment = criterion_sentiment(sentiment_logits, target_sentiment)
            loss_position = criterion_position(position_logits, target_position)
            loss = loss_sentiment + loss_position

            optimizer.zero_grad()
            loss.backward()
            optimizer.step()

            train_loss += loss.item()

        # --- Evaluation ---
        model.eval()
        test_loss = 0.0
        with torch.no_grad():
            for x, target_sentiment, target_position in test_loader:
                key_padding_mask = torch.zeros(x.size(0), x.size(1), dtype=torch.bool)

                sentiment_logits, position_logits = model(x, key_padding_mask)
                loss_sentiment = criterion_sentiment(sentiment_logits, target_sentiment)
                loss_position = criterion_position(position_logits, target_position)
                loss = loss_sentiment + loss_position

                test_loss += loss.item()

        avg_train_loss = train_loss / len(train_loader)
        avg_test_loss = test_loss / len(test_loader)

        print(f"Epoch {epoch+1:02d} | "
              f"Train Loss={avg_train_loss:.4f} | "
              f"Test Loss={avg_test_loss:.4f}")

        # --- Save best checkpoint ---
        if avg_test_loss < best_loss:
            best_loss = avg_test_loss
            save_checkpoint(model, optimizer, epoch, best_loss, ckpt_path)

    # === 5. Example prediction ===
    model.eval()
    with torch.no_grad():
        x, _, _ = next(iter(test_loader))
        sentiment_logits, position_logits = model(x)
        sentiment_pred = sentiment_logits.argmax(dim=1)
        position_pred = position_logits.argmax(dim=1)
        print("Predicted sentiment:", sentiment_pred)
        print("Predicted position:", position_pred)


if __name__ == "__main__":
    train_model(num_epochs=256, batch_size=64, lr=1e-3, ckpt_path="checkpoint.pth")
