# Supplementary material for: Predicting location emotions of users considering multidimensional spatio-temporal dependencies
Source: Front Psychol. 2025 Oct 8;16:1641623. doi: 10.3389/fpsyg.2025.1641623 (PMC12540485; doi:10.3389/fpsyg.2025.1641623)
Supplement: Supplementary file 1 [file Supplementary_file_1.zip › model.py]

import torch
import torch.nn as nn
import math
import pickle
from torch.utils.data import Dataset


class SinusoidalPositionalEncoding(nn.Module):
    """
    Fixed sinusoidal positional encoding, commonly used in Transformers.
    Adds positional information to input embeddings.
    """
    def __init__(self, d_model: int, max_len: int = 5000, dropout: float = 0.1):
        super().__init__()
        self.dropout = nn.Dropout(dropout)

        # Create position encoding matrix (max_len, d_model)
        pe = torch.zeros(max_len, d_model)
        position = torch.arange(0, max_len, dtype=torch.float32).unsqueeze(1)  # (max_len, 1)
        div_term = torch.exp(
            torch.arange(0, d_model, 2, dtype=torch.float32) *
            (-math.log(10000.0) / d_model)
        )
        # Apply sine to even indices, cosine to odd indices
        pe[:, 0::2] = torch.sin(position * div_term)
        pe[:, 1::2] = torch.cos(position * div_term)

        # Register as buffer: not trainable, but saved in state_dict
        self.register_buffer("pe", pe)

    def forward(self, x: torch.Tensor) -> torch.Tensor:
        """
        Args:
            x: (B, L, d_model) input embeddings
        Returns:
            x with added positional encodings
        """
        seq_len = x.size(1)
        x = x + self.pe[:seq_len].unsqueeze(0)  # broadcast to batch
        return self.dropout(x)


class MultiTaskAttentionBiLSTM(nn.Module):
    """
    Multi-task model:
    1. Apply positional encoding
    2. Multi-head self-attention
    3. BiLSTM for sequence modeling
    4. Shared representation → two heads (sentiment classification & position classification)
    """
    def __init__(
        self,
        seq_len: int = 50,
        d_model: int = 128,
        num_heads: int = 2,
        lstm_hidden: int = 128,
        lstm_layers: int = 1,
        num_sentiment_classes: int = 4,
        num_position_classes: int = 10,
        dropout: float = 0.1,
        pooling: str = "mean",  # "mean" or "last"
    ):
        super().__init__()
        assert d_model % num_heads == 0, "d_model must be divisible by num_heads"
        self.seq_len = seq_len
        self.d_model = d_model
        self.pooling = pooling

        # 1) Positional encoding
        self.pos_encoder = SinusoidalPositionalEncoding(
            d_model=d_model, max_len=seq_len, dropout=dropout
        )

        # 2) Multi-head self-attention
        self.mha = nn.MultiheadAttention(
            embed_dim=d_model,
            num_heads=num_heads,
            dropout=dropout,
            batch_first=True,  # output shape (B, L, d_model)
        )
        self.attn_ln = nn.LayerNorm(d_model)
        self.attn_dropout = nn.Dropout(dropout)

        # 3) BiLSTM
        self.bilstm = nn.LSTM(
            input_size=d_model,
            hidden_size=lstm_hidden,
            num_layers=lstm_layers,
            batch_first=True,
            bidirectional=True,
            dropout=0.0 if lstm_layers == 1 else dropout,
        )
        self.lstm_ln = nn.LayerNorm(2 * lstm_hidden)

        # 4) Task-specific heads
        self.sentiment_head = nn.Sequential(
            nn.Linear(2 * lstm_hidden, 2 * lstm_hidden),
            nn.ReLU(inplace=True),
            nn.Dropout(dropout),
            nn.Linear(2 * lstm_hidden, num_sentiment_classes),
        )
        self.position_head = nn.Sequential(
            nn.Linear(2 * lstm_hidden, 2 * lstm_hidden),
            nn.ReLU(inplace=True),
            nn.Dropout(dropout),
            nn.Linear(2 * lstm_hidden, num_position_classes),
        )

    def forward(self, x: torch.Tensor, key_padding_mask: torch.Tensor = None):
        """
        Args:
            x: (B, L, d_model) input sequence
            key_padding_mask: (B, L), True means masked (ignored)
        Returns:
            sentiment_logits: (B, num_sentiment_classes)
            position_logits: (B, num_position_classes)
        """
        # 1) Positional encoding
        x = self.pos_encoder(x)

        # 2) Multi-head self-attention
        attn_out, _ = self.mha(
            x, x, x,
            key_padding_mask=key_padding_mask,
            need_weights=False
        )
        x = self.attn_ln(x + self.attn_dropout(attn_out))

        # 3) BiLSTM
        lstm_out, _ = self.bilstm(x)   # (B, L, 2*hidden)
        lstm_out = self.lstm_ln(lstm_out)

        # 4) Pooling
        if self.pooling == "mean":
            if key_padding_mask is not None:
                mask = (~key_padding_mask).unsqueeze(-1).float()  # (B, L, 1)
                summed = (lstm_out * mask).sum(dim=1)
                lengths = mask.sum(dim=1).clamp_min(1.0)
                sent_repr = summed / lengths
            else:
                sent_repr = lstm_out.mean(dim=1)
        elif self.pooling == "last":
            if key_padding_mask is not None:
                last_idx = (~key_padding_mask).long().sum(dim=1) - 1
                last_idx = last_idx.clamp_min(0)
                sent_repr = lstm_out[torch.arange(lstm_out.size(0)), last_idx]
            else:
                sent_repr = lstm_out[:, -1, :]
        else:
            raise ValueError("pooling must be 'mean' or 'last'")

        # 5) Task outputs
        sentiment_logits = self.sentiment_head(sent_repr)
        position_logits = self.position_head(sent_repr)

        return sentiment_logits, position_logits


class RawDataset(Dataset):
    """
    Dataset loader for .pkl files.
    Expected formats:
    - list[dict]: each dict contains "uid", "feature", "sentiment", "position"
    - dict[list]: {"uid": [...], "feature": [...], "sentiment": [...], "position": [...]}
    """
    def __init__(self, pkl_path: str):
        with open(pkl_path, "rb") as f:
            self.data = pickle.load(f)

        # Convert dict[list] → list[dict]
        if isinstance(self.data, dict) and "feature" in self.data:
            n = len(self.data["feature"])
            self.data = [
                {
                    "uid": self.data["uid"][i],
                    "feature": self.data["feature"][i],
                    "sentiment": self.data["sentiment"][i],
                    "position": self.data["position"][i],
                }
                for i in range(n)
            ]

    def __len__(self):
        return len(self.data)

    def __getitem__(self, idx):
        sample = self.data[idx]
        feature = torch.tensor(sample["feature"], dtype=torch.float32)  # (seq_len, d_model)
        sentiment = torch.tensor(sample["sentiment"], dtype=torch.long)
        position = torch.tensor(sample["position"], dtype=torch.long)
        return feature, sentiment, position
